# Supplementary material for: A national long-read sequencing study on chromosomal rearrangements uncovers hidden complexities
Source: Genome Res. 2024 Nov;34(11):1774–84. doi: 10.1101/gr.279510.124 (PMC11610602; doi:10.1101/gr.279510.124)
Supplement: Supplement 1 [file Supplemental_Code.zip]

Archive with 1,358 entries (1,202 files):
- nallo-dev/
- __MACOSX/._nallo-dev
- nallo-dev/CODE_OF_CONDUCT.md
- __MACOSX/nallo-dev/._CODE_OF_CONDUCT.md
- nallo-dev/LICENSE
- __MACOSX/nallo-dev/._LICENSE
- nallo-dev/bin/
- __MACOSX/nallo-dev/._bin
- nallo-dev/subworkflows/
- __MACOSX/nallo-dev/._subworkflows
- nallo-dev/CHANGELOG.md
- __MACOSX/nallo-dev/._CHANGELOG.md
- nallo-dev/tower.yml
- __MACOSX/nallo-dev/._tower.yml
- nallo-dev/.pre-commit-config.yaml
- __MACOSX/nallo-dev/._.pre-commit-config.yaml
- nallo-dev/pyproject.toml
- __MACOSX/nallo-dev/._pyproject.toml
- nallo-dev/tests/
- __MACOSX/nallo-dev/._tests
- nallo-dev/workflows/
- __MACOSX/nallo-dev/._workflows
- nallo-dev/.nf-core.yml
- __MACOSX/nallo-dev/._.nf-core.yml
- nallo-dev/docs/
- __MACOSX/nallo-dev/._docs
- nallo-dev/.devcontainer/
- __MACOSX/nallo-dev/._.devcontainer
- nallo-dev/.prettierignore
- __MACOSX/nallo-dev/._.prettierignore
- nallo-dev/.editorconfig
- __MACOSX/nallo-dev/._.editorconfig
- nallo-dev/README.md
- __MACOSX/nallo-dev/._README.md
- nallo-dev/nf-test.config
- __MACOSX/nallo-dev/._nf-test.config
- nallo-dev/.prettierrc.yml
- __MACOSX/nallo-dev/._.prettierrc.yml
- nallo-dev/nextflow.config
- __MACOSX/nallo-dev/._nextflow.config
- nallo-dev/.gitignore
- __MACOSX/nallo-dev/._.gitignore
- nallo-dev/CITATIONS.md
- __MACOSX/nallo-dev/._CITATIONS.md
- nallo-dev/.github/
- __MACOSX/nallo-dev/._.github
- nallo-dev/.gitattributes
- __MACOSX/nallo-dev/._.gitattributes
- nallo-dev/nextflow_schema.json
- __MACOSX/nallo-dev/._nextflow_schema.json
- nallo-dev/.gitpod.yml
- __MACOSX/nallo-dev/._.gitpod.yml
- nallo-dev/modules.json
- __MACOSX/nallo-dev/._modules.json
- nallo-dev/modules/
- __MACOSX/nallo-dev/._modules
- nallo-dev/assets/
- __MACOSX/nallo-dev/._assets
- nallo-dev/conf/
- __MACOSX/nallo-dev/._conf
- nallo-dev/main.nf
- __MACOSX/nallo-dev/._main.nf
- nallo-dev/bin/split_bed_chunks.py
- __MACOSX/nallo-dev/bin/._split_bed_chunks.py
- nallo-dev/bin/add_most_severe_pli.py
- __MACOSX/nallo-dev/bin/._add_most_severe_pli.py
- nallo-dev/bin/add_most_severe_consequence.py
- __MACOSX/nallo-dev/bin/._add_most_severe_consequence.py
- nallo-dev/subworkflows/local/
- __MACOSX/nallo-dev/subworkflows/._local
- nallo-dev/subworkflows/nf-core/
- __MACOSX/nallo-dev/subworkflows/._nf-core
- nallo-dev/tests/main.nf.test.snap
- __MACOSX/nallo-dev/tests/._main.nf.test.snap
- nallo-dev/tests/main.nf.test
- __MACOSX/nallo-dev/tests/._main.nf.test
- nallo-dev/workflows/nallo.nf
- __MACOSX/nallo-dev/workflows/._nallo.nf
- nallo-dev/docs/parameters.md
- __MACOSX/nallo-dev/docs/._parameters.md
- nallo-dev/docs/images/
- __MACOSX/nallo-dev/docs/._images
- nallo-dev/docs/usage.md
- __MACOSX/nallo-dev/docs/._usage.md
- nallo-dev/docs/output.md
- __MACOSX/nallo-dev/docs/._output.md
- nallo-dev/docs/README.md
- __MACOSX/nallo-dev/docs/._README.md
- nallo-dev/.devcontainer/devcontainer.json
- __MACOSX/nallo-dev/.devcontainer/._devcontainer.json
- nallo-dev/.github/CODEOWNERS
- __MACOSX/nallo-dev/.github/._CODEOWNERS
- nallo-dev/.github/workflows/
- __MACOSX/nallo-dev/.github/._workflows
- nallo-dev/.github/PULL_REQUEST_TEMPLATE.md
- __MACOSX/nallo-dev/.github/._PULL_REQUEST_TEMPLATE.md
- nallo-dev/.github/.dockstore.yml
- __MACOSX/nallo-dev/.github/._.dockstore.yml
- nallo-dev/.github/CONTRIBUTING.md
- __MACOSX/nallo-dev/.github/._CONTRIBUTING.md
- nallo-dev/.github/ISSUE_TEMPLATE/
- __MACOSX/nallo-dev/.github/._ISSUE_TEMPLATE
- nallo-dev/modules/local/
- __MACOSX/nallo-dev/modules/._local
- nallo-dev/modules/nf-core/
- __MACOSX/nallo-dev/modules/._nf-core
- nallo-dev/assets/cadd_to_vcf_header_-1.0-.txt
- __MACOSX/nallo-dev/assets/._cadd_to_vcf_header_-1.0-.txt
- nallo-dev/assets/email_template.html
- __MACOSX/nallo-dev/assets/._email_template.html
- nallo-dev/assets/schema_input.json
- __MACOSX/nallo-dev/assets/._schema_input.json
- nallo-dev/assets/schema_snpdb.json
- __MACOSX/nallo-dev/assets/._schema_snpdb.json
- nallo-dev/assets/multiqc_config.yml
- __MACOSX/nallo-dev/assets/._multiqc_config.yml
- nallo-dev/assets/email_template.txt
- __MACOSX/nallo-dev/assets/._email_template.txt
- nallo-dev/assets/slackreport.json
- __MACOSX/nallo-dev/assets/._slackreport.json
- nallo-dev/assets/sendmail_template.txt
- __MACOSX/nallo-dev/assets/._sendmail_template.txt
- nallo-dev/assets/vep_plugin_files_schema.json
- __MACOSX/nallo-dev/assets/._vep_plugin_files_schema.json
- nallo-dev/assets/samplesheet.csv
- __MACOSX/nallo-dev/assets/._samplesheet.csv
- nallo-dev/assets/adaptivecard.json
- __MACOSX/nallo-dev/assets/._adaptivecard.json
- nallo-dev/assets/methods_description_template.yml
- __MACOSX/nallo-dev/assets/._methods_description_template.yml
- nallo-dev/conf/test_full.config
- __MACOSX/nallo-dev/conf/._test_full.config
- nallo-dev/conf/base.config
- __MACOSX/nallo-dev/conf/._base.config
- nallo-dev/conf/test.config
- __MACOSX/nallo-dev/conf/._test.config
- nallo-dev/conf/igenomes.config
- __MACOSX/nallo-dev/conf/._igenomes.config
- nallo-dev/conf/modules/
- __MACOSX/nallo-dev/conf/._modules
- nallo-dev/subworkflows/local/annotate_repeat_expansions/
- __MACOSX/nallo-dev/subworkflows/local/._annotate_repeat_expansions
- nallo-dev/subworkflows/local/snv_annotation/
- __MACOSX/nallo-dev/subworkflows/local/._snv_annotation
- nallo-dev/subworkflows/local/call_repeat_expansions/
- __MACOSX/nallo-dev/subworkflows/local/._call_repeat_expansions
- nallo-dev/subworkflows/local/genome_assembly.nf
- __MACOSX/nallo-dev/subworkflows/local/._genome_assembly.nf
- nallo-dev/subworkflows/local/scatter_genome/
- __MACOSX/nallo-dev/subworkflows/local/._scatter_genome
- nallo-dev/subworkflows/local/call_svs/
- __MACOSX/nallo-dev/subworkflows/local/._call_svs
- nallo-dev/subworkflows/local/qc_aligned_reads.nf
- __MACOSX/nallo-dev/subworkflows/local/._qc_aligned_reads.nf
- nallo-dev/subworkflows/local/annotate_cadd/
- __MACOSX/nallo-dev/subworkflows/local/._annotate_cadd
- nallo-dev/subworkflows/local/cnv.nf
- __MACOSX/nallo-dev/subworkflows/local/._cnv.nf
- nallo-dev/subworkflows/local/annotate_consequence_pli.nf
- __MACOSX/nallo-dev/subworkflows/local/._annotate_consequence_pli.nf
- nallo-dev/subworkflows/local/short_variant_calling/
- __MACOSX/nallo-dev/subworkflows/local/._short_variant_calling
- nallo-dev/subworkflows/local/prepare_genome.nf
- __MACOSX/nallo-dev/subworkflows/local/._prepare_genome.nf
- nallo-dev/subworkflows/local/utils_nfcore_nallo_pipeline/
- __MACOSX/nallo-dev/subworkflows/local/._utils_nfcore_nallo_pipeline
- nallo-dev/subworkflows/local/rank_variants/
- __MACOSX/nallo-dev/subworkflows/local/._rank_variants
- nallo-dev/subworkflows/local/assembly_variant_calling.nf
- __MACOSX/nallo-dev/subworkflows/local/._assembly_variant_calling.nf
- nallo-dev/subworkflows/local/phasing.nf
- __MACOSX/nallo-dev/subworkflows/local/._phasing.nf
- nallo-dev/subworkflows/local/convert_input_files.nf
- __MACOSX/nallo-dev/subworkflows/local/._convert_input_files.nf
- nallo-dev/subworkflows/local/methylation.nf
- __MACOSX/nallo-dev/subworkflows/local/._methylation.nf
- nallo-dev/subworkflows/local/bam_infer_sex.nf
- __MACOSX/nallo-dev/subworkflows/local/._bam_infer_sex.nf
- nallo-dev/subworkflows/local/call_paralogs.nf
- __MACOSX/nallo-dev/subworkflows/local/._call_paralogs.nf
- nallo-dev/subworkflows/nf-core/utils_nfcore_pipeline/
- __MACOSX/nallo-dev/subworkflows/nf-core/._utils_nfcore_pipeline
- nallo-dev/subworkflows/nf-core/utils_nextflow_pipeline/
- __MACOSX/nallo-dev/subworkflows/nf-core/._utils_nextflow_pipeline
- nallo-dev/subworkflows/nf-core/utils_nfvalidation_plugin/
- __MACOSX/nallo-dev/subworkflows/nf-core/._utils_nfvalidation_plugin
- nallo-dev/docs/images/mqc_fastqc_quality.png
- __MACOSX/nallo-dev/docs/images/._mqc_fastqc_quality.png
- nallo-dev/docs/images/nallo_metromap.png
- __MACOSX/nallo-dev/docs/images/._nallo_metromap.png
- nallo-dev/docs/images/mqc_fastqc_adapter.png
- __MACOSX/nallo-dev/docs/images/._mqc_fastqc_adapter.png
- nallo-dev/docs/images/mqc_fastqc_counts.png
- __MACOSX/nallo-dev/docs/images/._mqc_fastqc_counts.png
- nallo-dev/.github/workflows/linting_comment.yml
- __MACOSX/nallo-dev/.github/workflows/._linting_comment.yml
- nallo-dev/.github/workflows/ci_master.yml
- __MACOSX/nallo-dev/.github/workflows/._ci_master.yml
- nallo-dev/.github/workflows/branch.yml
- __MACOSX/nallo-dev/.github/workflows/._branch.yml
- nallo-dev/.github/workflows/fix-linting.yml
- __MACOSX/nallo-dev/.github/workflows/._fix-linting.yml
- nallo-dev/.github/workflows/clean-up.yml
- __MACOSX/nallo-dev/.github/workflows/._clean-up.yml
- nallo-dev/.github/workflows/linting.yml
- __MACOSX/nallo-dev/.github/workflows/._linting.yml
- nallo-dev/.github/workflows/awstest.yml
- __MACOSX/nallo-dev/.github/workflows/._awstest.yml
- nallo-dev/.github/workflows/ci.yml
- __MACOSX/nallo-dev/.github/workflows/._ci.yml
- nallo-dev/.github/workflows/download_pipeline.yml
- __MACOSX/nallo-dev/.github/workflows/._download_pipeline.yml
- nallo-dev/.github/ISSUE_TEMPLATE/feature_request.yml
- __MACOSX/nallo-dev/.github/ISSUE_TEMPLATE/._feature_request.yml
- nallo-dev/.github/ISSUE_TEMPLATE/bug_report.yml
- __MACOSX/nallo-dev/.github/ISSUE_TEMPLATE/._bug_report.yml
- nallo-dev/.github/ISSUE_TEMPLATE/user_story.yml
- __MACOSX/nallo-dev/.github/ISSUE_TEMPLATE/._user_story.yml
- nallo-dev/.github/ISSUE_TEMPLATE/config.yml
- __MACOSX/nallo-dev/.github/ISSUE_TEMPLATE/._config.yml
- nallo-dev/modules/local/echtvar/
- __MACOSX/nallo-dev/modules/local/._echtvar
- nallo-dev/modules/local/build_intervals/
- __MACOSX/nallo-dev/modules/local/._build_intervals
- nallo-dev/modules/local/pacbio/
- __MACOSX/nallo-dev/modules/local/._pacbio
- nallo-dev/modules/local/hiphase/
- __MACOSX/nallo-dev/modules/local/._hiphase
- nallo-dev/modules/local/bcftools/
- __MACOSX/nallo-dev/modules/local/._bcftools
- nallo-dev/modules/local/trgt/
- __MACOSX/nallo-dev/modules/local/._trgt
- nallo-dev/modules/local/split_bed_chunks/
- __MACOSX/nallo-dev/modules/local/._split_bed_chunks
- nallo-dev/modules/local/yak.nf
- __MACOSX/nallo-dev/modules/local/._yak.nf
- nallo-dev/modules/local/add_most_severe_pli.nf
- __MACOSX/nallo-dev/modules/local/._add_most_severe_pli.nf
- nallo-dev/modules/local/whatshap/
- __MACOSX/nallo-dev/modules/local/._whatshap
- nallo-dev/modules/local/add_most_severe_consequence.nf
- __MACOSX/nallo-dev/modules/local/._add_most_severe_consequence.nf
- nallo-dev/modules/local/dipcall/
- __MACOSX/nallo-dev/modules/local/._dipcall
- nallo-dev/modules/local/create_pedigree_file.nf
- __MACOSX/nallo-dev/modules/local/._create_pedigree_file.nf
- nallo-dev/modules/local/cramino.nf
- __MACOSX/nallo-dev/modules/local/._cramino.nf
- nallo-dev/modules/local/create_samples_file.nf
- __MACOSX/nallo-dev/modules/local/._create_samples_file.nf
- nallo-dev/modules/nf-core/cat/
- __MACOSX/nallo-dev/modules/nf-core/._cat
- nallo-dev/modules/nf-core/tabix/
- __MACOSX/nallo-dev/modules/nf-core/._tabix
- nallo-dev/modules/nf-core/multiqc/
- __MACOSX/nallo-dev/modules/nf-core/._multiqc
- nallo-dev/modules/nf-core/untar/
- __MACOSX/nallo-dev/modules/nf-core/._untar
- nallo-dev/modules/nf-core/sniffles/
- __MACOSX/nallo-dev/modules/nf-core/._sniffles
- nallo-dev/modules/nf-core/mosdepth/
- __MACOSX/nallo-dev/modules/nf-core/._mosdepth
- nallo-dev/modules/nf-core/splitubam/
- __MACOSX/nallo-dev/modules/nf-core/._splitubam
- nallo-dev/modules/nf-core/bcftools/
- __MACOSX/nallo-dev/modules/nf-core/._bcftools
- nallo-dev/modules/nf-core/gfastats/
- __MACOSX/nallo-dev/modules/nf-core/._gfastats
- nallo-dev/modules/nf-core/somalier/
- __MACOSX/nallo-dev/modules/nf-core/._somalier
- nallo-dev/modules/nf-core/minimap2/
- __MACOSX/nallo-dev/modules/nf-core/._minimap2
- nallo-dev/modules/nf-core/cadd/
- __MACOSX/nallo-dev/modules/nf-core/._cadd
- nallo-dev/modules/nf-core/hifiasm/
- __MACOSX/nallo-dev/modules/nf-core/._hifiasm
- nallo-dev/modules/nf-core/paraphase/
- __MACOSX/nallo-dev/modules/nf-core/._paraphase
- nallo-dev/modules/nf-core/ensemblvep/
- __MACOSX/nallo-dev/modules/nf-core/._ensemblvep
- nallo-dev/modules/nf-core/gawk/
- __MACOSX/nallo-dev/modules/nf-core/._gawk
- nallo-dev/modules/nf-core/bedtools/
- __MACOSX/nallo-dev/modules/nf-core/._bedtools
- nallo-dev/modules/nf-core/genmod/
- __MACOSX/nallo-dev/modules/nf-core/._genmod
- nallo-dev/modules/nf-core/fastqc/
- __MACOSX/nallo-dev/modules/nf-core/._fastqc
- nallo-dev/modules/nf-core/stranger/
- __MACOSX/nallo-dev/modules/nf-core/._stranger
- nallo-dev/modules/nf-core/samtools/
- __MACOSX/nallo-dev/modules/nf-core/._samtools
- nallo-dev/modules/nf-core/glnexus/
- __MACOSX/nallo-dev/modules/nf-core/._glnexus
- nallo-dev/modules/nf-core/deepvariant/
- __MACOSX/nallo-dev/modules/nf-core/._deepvariant
- nallo-dev/modules/nf-core/modkit/
- __MACOSX/nallo-dev/modules/nf-core/._modkit
- nallo-dev/modules/nf-core/gunzip/
- __MACOSX/nallo-dev/modules/nf-core/._gunzip
[truncated: 1,058 more entries]
