# Supplementary material for: A national long-read sequencing study on chromosomal rearrangements uncovers hidden complexities
Source: Genome Res. 2024 Nov;34(11):1774–84. doi: 10.1101/gr.279510.124 (PMC11610602; doi:10.1101/gr.279510.124)
Supplement: Supplement 1 [file Supplemental_Code.zip › nallo-dev/tower.yml]

reports:
  multiqc_report.html:
    display: "MultiQC HTML report"
  samplesheet.csv:
    display: "Auto-created samplesheet with collated metadata and FASTQ paths"
