# Supplementary material for: A national long-read sequencing study on chromosomal rearrangements uncovers hidden complexities
Source: Genome Res. 2024 Nov;34(11):1774–84. doi: 10.1101/gr.279510.124 (PMC11610602; doi:10.1101/gr.279510.124)
Supplement: Supplement 1 [file Supplemental_Code.zip › nallo-dev/pyproject.toml]

# Config file for Python. Mostly used to configure linting of bin/*.py with Ruff.
# Should be kept the same as nf-core/tools to avoid fighting with template synchronisation.
[tool.ruff]
line-length = 120
target-version = "py38"
cache-dir = "~/.cache/ruff"

[tool.ruff.lint]
select = ["I", "E1", "E4", "E7", "E9", "F", "UP", "N"]

[tool.ruff.lint.isort]
known-first-party = ["nf_core"]

[tool.ruff.lint.per-file-ignores]
"__init__.py" = ["E402", "F401"]
