# Supplementary material for: A national long-read sequencing study on chromosomal rearrangements uncovers hidden complexities
Source: Genome Res. 2024 Nov;34(11):1774–84. doi: 10.1101/gr.279510.124 (PMC11610602; doi:10.1101/gr.279510.124)
Supplement: Supplement 1 [file Supplemental_Code.zip › nallo-dev/nf-test.config]

config {
    plugins {
        load "nft-bam@0.3.0"
        load "nft-vcf@1.0.7"
    }
    testsDir "."
    workDir ".nf-test"
    configFile "conf/test.config"
    profile "docker"

}
