# Supplementary material for: A national long-read sequencing study on chromosomal rearrangements uncovers hidden complexities
Source: Genome Res. 2024 Nov;34(11):1774–84. doi: 10.1101/gr.279510.124 (PMC11610602; doi:10.1101/gr.279510.124)
Supplement: Supplement 1 [file Supplemental_Code.zip › nallo-dev/modules.json]

{
    "name": "genomic-medicine-sweden/nallo",
    "homePage": "https://github.com/genomic-medicine-sweden/nallo",
    "repos": {
        "https://github.com/nf-core/modules.git": {
            "modules": {
                "nf-core": {
                    "bcftools/annotate": {
                        "branch": "master",
                        "git_sha": "682f789f93070bd047868300dd018faf3d434e7c",
                        "installed_by": ["modules"]
                    },
                    "bcftools/concat": {
                        "branch": "master",
                        "git_sha": "cdf83b18471db290a28fe98c2a0852cb05864890",
                        "installed_by": ["modules"]
                    },
                    "bcftools/index": {
                        "branch": "master",
                        "git_sha": "a5ba4d59c2b248c0379b0f8aeb4e7e754566cd1f",
                        "installed_by": ["modules"]
                    },
                    "bcftools/merge": {
                        "branch": "master",
                        "git_sha": "99a7e61b359f7b7b379cee49259879942d2d2533",
                        "installed_by": ["modules"]
                    },
                    "bcftools/norm": {
                        "branch": "master",
                        "git_sha": "33ef773a7ea36e88323902f63662aa53c9b88988",
                        "installed_by": ["modules"]
                    },
                    "bcftools/pluginsplit": {
                        "branch": "master",
                        "git_sha": "c5abf7acbb2943bf09f4025cacbbcc2bc2292637",
                        "installed_by": ["modules"]
                    },
                    "bcftools/reheader": {
                        "branch": "master",
                        "git_sha": "c32611ac6813055b9321d2827678e2f8aebcb394",
                        "installed_by": ["modules"]
                    },
                    "bcftools/sort": {
                        "branch": "master",
                        "git_sha": "cdf83b18471db290a28fe98c2a0852cb05864890",
                        "installed_by": ["modules"]
                    },
                    "bcftools/stats": {
                        "branch": "master",
                        "git_sha": "a5ba4d59c2b248c0379b0f8aeb4e7e754566cd1f",
                        "installed_by": ["modules"]
                    },
                    "bcftools/view": {
                        "branch": "master",
                        "git_sha": "34ac993e081b32d2170ab790d0386b74122f9d36",
                        "installed_by": ["modules"]
                    },
                    "bedtools/merge": {
                        "branch": "master",
                        "git_sha": "a3d614e4a7b8691a259bcfe33ad80903217d6215",
                        "installed_by": ["modules"]
                    },
                    "bedtools/sort": {
                        "branch": "master",
                        "git_sha": "571a5feac4c9ce0a8df0bc15b94230e7f3e8db47",
                        "installed_by": ["modules"]
                    },
                    "cadd": {
                        "branch": "master",
                        "git_sha": "cf3ed075695639b0a0924eb0901146df1996dc08",
                        "installed_by": ["modules"]
                    },
                    "cat/fastq": {
                        "branch": "master",
                        "git_sha": "1ceaa8ba4d0fd886dbca0e545815d905b7407de7",
                        "installed_by": ["modules"]
                    },
                    "deepvariant": {
                        "branch": "master",
                        "git_sha": "a7e8b8afd4fa82f20d745fa778bfdbf39c1f7efb",
                        "installed_by": ["modules"]
                    },
                    "ensemblvep/vep": {
                        "branch": "master",
                        "git_sha": "06c8865e36741e05ad32ef70ab3fac127486af48",
                        "installed_by": ["modules"],
                        "patch": "modules/nf-core/ensemblvep/vep/ensemblvep-vep.diff"
                    },
                    "fastqc": {
                        "branch": "master",
                        "git_sha": "46eca555142d6e597729fcb682adcc791796f514",
                        "installed_by": ["modules"]
                    },
                    "gawk": {
                        "branch": "master",
                        "git_sha": "cf3ed075695639b0a0924eb0901146df1996dc08",
                        "installed_by": ["modules"]
                    },
                    "genmod/annotate": {
                        "branch": "master",
                        "git_sha": "043f1164b94bcaf7b9810db243a8c37c66298077",
                        "installed_by": ["modules"]
                    },
                    "genmod/compound": {
                        "branch": "master",
                        "git_sha": "89fe39b745da3dca14ad1a361784812ea3aa3a43",
                        "installed_by": ["modules"]
                    },
                    "genmod/models": {
                        "branch": "master",
                        "git_sha": "043f1164b94bcaf7b9810db243a8c37c66298077",
                        "installed_by": ["modules"]
                    },
                    "genmod/score": {
                        "branch": "master",
                        "git_sha": "043f1164b94bcaf7b9810db243a8c37c66298077",
                        "installed_by": ["modules"]
                    },
                    "gfastats": {
                        "branch": "master",
                        "git_sha": "3f5420aa22e00bd030a2556dfdffc9e164ec0ec5",
                        "installed_by": ["modules"]
                    },
                    "glnexus": {
                        "branch": "master",
                        "git_sha": "3f5420aa22e00bd030a2556dfdffc9e164ec0ec5",
                        "installed_by": ["modules"]
                    },
                    "gunzip": {
                        "branch": "master",
                        "git_sha": "4e5f4687318f24ba944a13609d3ea6ebd890737d",
                        "installed_by": ["modules"]
                    },
                    "hifiasm": {
                        "branch": "master",
                        "git_sha": "aecb06fcdb995ff3e3df7c7a1fd119367d6d1996",
                        "installed_by": ["modules"]
                    },
                    "minimap2/align": {
                        "branch": "master",
                        "git_sha": "a33ef9475558c6b8da08c5f522ddaca1ec810306",
                        "installed_by": ["modules"]
                    },
                    "minimap2/index": {
                        "branch": "master",
                        "git_sha": "72e277acfd9e61a9f1368eafb4a9e83f5bcaa9f5",
                        "installed_by": ["modules"]
                    },
                    "modkit/pileup": {
                        "branch": "master",
                        "git_sha": "e29c9dda946de3c4d310d0b3f75664f0f3d5a842",
                        "installed_by": ["modules"]
                    },
                    "mosdepth": {
                        "branch": "master",
                        "git_sha": "9bfc81874554e87740bcb3e5e07acf0a153c9ecb",
                        "installed_by": ["modules"]
                    },
                    "multiqc": {
                        "branch": "master",
                        "git_sha": "b7ebe95761cd389603f9cc0e0dc384c0f663815a",
                        "installed_by": ["modules"]
                    },
                    "paraphase": {
                        "branch": "master",
                        "git_sha": "06c8865e36741e05ad32ef70ab3fac127486af48",
                        "installed_by": ["modules"]
                    },
                    "samtools/faidx": {
                        "branch": "master",
                        "git_sha": "04fbbc7c43cebc0b95d5b126f6d9fe4effa33519",
                        "installed_by": ["modules"]
                    },
                    "samtools/fastq": {
                        "branch": "master",
                        "git_sha": "04fbbc7c43cebc0b95d5b126f6d9fe4effa33519",
                        "installed_by": ["modules"]
                    },
                    "samtools/import": {
                        "branch": "master",
                        "git_sha": "90b63cde0f838ca4da3a88a37a5309888cae97b9",
                        "installed_by": ["modules"]
                    },
                    "samtools/index": {
                        "branch": "master",
                        "git_sha": "46eca555142d6e597729fcb682adcc791796f514",
                        "installed_by": ["modules"]
                    },
                    "samtools/merge": {
                        "branch": "master",
                        "git_sha": "e9bc33485e420b51cfbed3cf63ac7463cd5739d3",
                        "installed_by": ["modules"]
                    },
                    "samtools/sort": {
                        "branch": "master",
                        "git_sha": "46eca555142d6e597729fcb682adcc791796f514",
                        "installed_by": ["modules"]
                    },
                    "samtools/view": {
                        "branch": "master",
                        "git_sha": "6c2309aaec566c0d44a6cf14d4b2d0c51afe2e91",
                        "installed_by": ["modules"]
                    },
                    "sniffles": {
                        "branch": "master",
                        "git_sha": "b50aa17b1b604c7b3cfe58a2472d1e7b990ae8bf",
                        "installed_by": ["modules"],
                        "patch": "modules/nf-core/sniffles/sniffles.diff"
                    },
                    "somalier/extract": {
                        "branch": "master",
                        "git_sha": "458c882987320e27fc90723ec96c127a243a5497",
                        "installed_by": ["modules"],
                        "patch": "modules/nf-core/somalier/extract/somalier-extract.diff"
                    },
                    "somalier/relate": {
                        "branch": "master",
                        "git_sha": "458c882987320e27fc90723ec96c127a243a5497",
                        "installed_by": ["modules"],
                        "patch": "modules/nf-core/somalier/relate/somalier-relate.diff"
                    },
                    "splitubam": {
                        "branch": "master",
                        "git_sha": "d12bb6cdcd22ef8f26803a6a55e918ac017176e8",
                        "installed_by": ["modules"]
                    },
                    "stranger": {
                        "branch": "master",
                        "git_sha": "4806239588f35d27a95b187b4000d80e15152022",
                        "installed_by": ["modules"]
                    },
                    "tabix/bgzip": {
                        "branch": "master",
                        "git_sha": "b20be35facfc5acdc1259f132ed79339d79e989f",
                        "installed_by": ["modules"]
                    },
                    "tabix/bgziptabix": {
                        "branch": "master",
                        "git_sha": "0840b387799172e77510393ed09e4d4ec1bc6d7c",
                        "installed_by": ["modules"]
                    },
                    "tabix/tabix": {
                        "branch": "master",
                        "git_sha": "0840b387799172e77510393ed09e4d4ec1bc6d7c",
                        "installed_by": ["modules"]
                    },
                    "untar": {
                        "branch": "master",
                        "git_sha": "4e5f4687318f24ba944a13609d3ea6ebd890737d",
                        "installed_by": ["modules"]
                    }
                }
            },
            "subworkflows": {
                "nf-core": {
                    "utils_nextflow_pipeline": {
                        "branch": "master",
                        "git_sha": "5caf7640a9ef1d18d765d55339be751bb0969dfa",
                        "installed_by": ["subworkflows"]
                    },
                    "utils_nfcore_pipeline": {
                        "branch": "master",
                        "git_sha": "92de218a329bfc9a9033116eb5f65fd270e72ba3",
                        "installed_by": ["subworkflows"]
                    },
                    "utils_nfvalidation_plugin": {
                        "branch": "master",
                        "git_sha": "5caf7640a9ef1d18d765d55339be751bb0969dfa",
                        "installed_by": ["subworkflows"]
                    }
                }
            }
        }
    }
}
