# Supplementary material for: A national long-read sequencing study on chromosomal rearrangements uncovers hidden complexities
Source: Genome Res. 2024 Nov;34(11):1774–84. doi: 10.1101/gr.279510.124 (PMC11610602; doi:10.1101/gr.279510.124)
Supplement: Supplement 1 [file Supplemental_Code.zip › nallo-dev/bin/split_bed_chunks.py]

#!/usr/bin/env python3

# Released under the MIT license.

# Split regions in BED into n files with approximately equal region sizes.
# A region is never split. 13 is a good number.

# Version 1.0

import sys
import pandas as pd
import string


def contains_whitespace_other_than_tab(filepath):
    with open(filepath, "r") as file:
        for line_number, line in enumerate(file, start=1):
            for char_number, char in enumerate(line, start=1):
                if char.isspace() and char != "\t" and char != "\n":
                    print(
                        f"Error: File contains whitespace characters other than tab at line {line_number}, position {char_number}."
                    )
                    sys.exit(1)


file_path = sys.argv[1]  # Replace with the path to your file

contains_whitespace_other_than_tab(file_path)
print("File does not contain whitespace characters other than tab and newline.")

chromosome_data = pd.read_csv(
    sys.argv[1], names=["chr", "start", "stop"], usecols=range(3), sep="\t"
)

chromosome_data["size"] = chromosome_data["stop"] - chromosome_data["start"]

# Number of bins
n = int(sys.argv[2])

# Sort chromosome data by size in descending order
sorted_data = chromosome_data.sort_values(by="size", ascending=False)

# Initialize empty bins as lists
bins = [[] for _ in range(n)]

# Allocate chromosomes to bins
for index, row in sorted_data.iterrows():
    # Find the bin with the fewest chromosomes
    min_bin = min(range(n), key=lambda i: sum(chrom["size"] for chrom in bins[i]))

    # Place the chromosome data in the selected bin
    bins[min_bin].append(row.to_dict())

# Create a DataFrame to store the results
result_df = pd.DataFrame(
    {
        "bin": [i + 1 for i in range(n) for _ in bins[i]],
        "chr": [
            chromosome["chr"]
            for bin_chromosomes in bins
            for chromosome in bin_chromosomes
        ],
        "start": [
            int(chromosome["start"])
            for bin_chromosomes in bins
            for chromosome in bin_chromosomes
        ],
        "stop": [
            int(chromosome["stop"])
            for bin_chromosomes in bins
            for chromosome in bin_chromosomes
        ],
        "size": [
            int(chromosome["size"])
            for bin_chromosomes in bins
            for chromosome in bin_chromosomes
        ],
    }
)

# Print the result DataFrame, ordered by size within each bin
result_df = result_df.sort_values(by=["bin", "size"], ascending=[True, False])

for id, group in result_df.groupby(["bin"]):
    group[["chr", "start", "stop"]].to_csv(
        f"{id}.bed", index=False, header=False, sep="\t"
    )
