# Supplementary material for: A national long-read sequencing study on chromosomal rearrangements uncovers hidden complexities
Source: Genome Res. 2024 Nov;34(11):1774–84. doi: 10.1101/gr.279510.124 (PMC11610602; doi:10.1101/gr.279510.124)
Supplement: Supplement 1 [file Supplemental_Code.zip › nallo-dev/tests/main.nf.test.snap]

{
    "test profile": {
        "content": [
            "test.ped:md5,bd5cec27ba7337a85cf98e787131e2b5",
            "test.pairs.tsv:md5,4a0988fc3c0fe5cfd5dd205fe6755595",
            "test.samples.tsv:md5,1685dc6cb8c6b9806ca636662980d686",
            "test.html:md5,d05e0eceb70ada3a0c25f99a16ad1889",
            "multiqc_citations.txt:md5,a27affce20d456d20ed387097a4f0350",
            "multiqc_fastqc.txt:md5,f0717ca13d848aa8f5eaa5d0dba92178",
            "multiqc_somalier.txt:md5,20b4c5b2d5b94b77fb800548e07a874e",
            "74b4822241bd8d1bc42f494f1f3e326c",
            "HG002_Revio.asm.bp.hap1.p_ctg.assembly_summary:md5,e4da3107f2421d42c6e2f59bff4e47d9",
            "HG002_Revio.asm.bp.hap2.p_ctg.assembly_summary:md5,bf908610472e602fd986b9d4a4d58b9e",
            "514d30ef8ff2c0a3d9a19ebc702ba883",
            "2f245ef6c8405acc80bc9df75553f276",
            "HG002_Revio.dip.bed:md5,4e3cde029bceaa9363402e997f12f280",
            "HG002_Revio.hap1.bed:md5,3d75c9538e748a7672b934bdbde90df3",
            "HG002_Revio.hap2.bed:md5,9ac411d49f08a8ec70e4792890e9faf9",
            "HG002_Revio.HG002_Revio.copynum.bedgraph:md5,517bc59c1b235490c79aa8319437b033",
            "HG002_Revio.HG002_Revio.depth.bw:md5,20757c985f4713b8568dee05765db701",
            "HG002_Revio.HG002_Revio.maf.bw:md5,4699d7a664277863f06eb48c3cba3c41",
            "HG002_Revio.mosdepth.global.dist.txt:md5,6186315d4d65eda85553af82a98829d1",
            "HG002_Revio.mosdepth.region.dist.txt:md5,c6c7ee8f056b8b2b92c97ec472b1db16",
            "HG002_Revio.mosdepth.summary.txt:md5,35c51f1ad9d2856d1e6446205f19a8e3",
            "HG002_Revio.asm.bp.hap1.p_ctg.fasta.gz:md5,eff16bf92abff02c36cceb2eb5a9871c",
            "HG002_Revio.asm.bp.hap2.p_ctg.fasta.gz:md5,e28c886baffe24c1a2972a1d95b1b250",
            "HG002_Revio.dip.vcf.gz:md5,9259613d7b01347b2d817d4e547c4203",
            "HG002_Revio.hap1.paf.gz:md5,46a3056ecd833d9a932c53fc46a3cafc",
            "HG002_Revio.hap1.var.gz:md5,173218f6c3f5f067e0932a8331f12e3d",
            "HG002_Revio.hap2.paf.gz:md5,a99e451e4af96a7ab120cedd49eea618",
            "HG002_Revio.hap2.var.gz:md5,53dc16fc893a529a95067da161b4dad6",
            "HG002_Revio.pair.vcf.gz:md5,a390558ab50ce0dc9efec070b1c70c22",
            "HG002_Revio.HG002_Revio.vcf.gz:md5,771f7d9ecbd161dedfbdd053ceff0d52",
            "HG002_Revio.HG002_Revio.vcf.gz.tbi:md5,65d6930f79e626a5542091b7a419dc2b",
            "HG002_Revio_modkit_pileup.bed.gz:md5,a52bb9ab393e682d0b7118ef2efe5c15",
            "HG002_Revio_modkit_pileup.bed.gz.tbi:md5,08312c13316ed9b4b582897c210ecb58",
            "fcc3f220bb09d3264f97e7f620779be0",
            "HG002_Revio_cramino_aligned_phased.arrow:md5,72df2934ff8aa7e1bf8cf8a4881a0d2a",
            "HG002_Revio_cramino_aligned.arrow:md5,72df2934ff8aa7e1bf8cf8a4881a0d2a",
            "HG002_Revio.regions.bed.gz:md5,e051f64c7a780d67ea6727a327dd4281",
            "HG002_Revio.regions.bed.gz.csi:md5,026eef1c69fb4aa3a1687463fe2088ab",
            "HG002_Revio_sorted.vcf.gz:md5,fbb5699b8f74fc105fb154e8fac7bfea",
            "HG002_Revio_sorted.vcf.gz.tbi:md5,0466518ee265ba63160ed27cee0dec88",
            "65999ab8f2bc7841de8172468bf23ab6",
            [
                "# This file was produced by bcftools stats (1.20+htslib-1.20) and can be plotted using plot-vcfstats.",
                "# The command line was:\tbcftools stats  HG002_Revio.vcf.gz",
                "#"
            ]
        ],
        "meta": {
            "nf-test": "0.8.4",
            "nextflow": "24.04.3"
        },
        "timestamp": "2024-09-05T18:47:05.156600526"
    },
    "test profile - multisample": {
        "content": [
            "test.ped:md5,db74c6787a92a70ffaab766fa4d7a873",
            "multiqc_citations.txt:md5,a27affce20d456d20ed387097a4f0350",
            "multiqc_fastqc.txt:md5,79973e3ad49ae1f84c50db83edaa8bbc",
            "74b4822241bd8d1bc42f494f1f3e326c",
            "HG002_Revio_A.asm.bp.hap1.p_ctg.assembly_summary:md5,e4da3107f2421d42c6e2f59bff4e47d9",
            "HG002_Revio_A.asm.bp.hap2.p_ctg.assembly_summary:md5,bf908610472e602fd986b9d4a4d58b9e",
            "514d30ef8ff2c0a3d9a19ebc702ba883",
            "2f245ef6c8405acc80bc9df75553f276",
            "HG002_Revio_A.dip.bed:md5,4e3cde029bceaa9363402e997f12f280",
            "HG002_Revio_A.hap1.bed:md5,3d75c9538e748a7672b934bdbde90df3",
            "HG002_Revio_A.hap2.bed:md5,9ac411d49f08a8ec70e4792890e9faf9",
            "HG002_Revio_A.HG002_Revio_A.copynum.bedgraph:md5,517bc59c1b235490c79aa8319437b033",
            "HG002_Revio_A.HG002_Revio_A.depth.bw:md5,20757c985f4713b8568dee05765db701",
            "HG002_Revio_A.HG002_Revio_A.maf.bw:md5,4699d7a664277863f06eb48c3cba3c41",
            "HG002_Revio_A.mosdepth.global.dist.txt:md5,6186315d4d65eda85553af82a98829d1",
            "HG002_Revio_A.mosdepth.region.dist.txt:md5,c6c7ee8f056b8b2b92c97ec472b1db16",
            "HG002_Revio_A.mosdepth.summary.txt:md5,35c51f1ad9d2856d1e6446205f19a8e3",
            "HG002_Revio_A.asm.bp.hap1.p_ctg.fasta.gz:md5,eff16bf92abff02c36cceb2eb5a9871c",
            "HG002_Revio_A.asm.bp.hap2.p_ctg.fasta.gz:md5,e28c886baffe24c1a2972a1d95b1b250",
            "HG002_Revio_A.dip.vcf.gz:md5,61ad90b86d72eb43541e0435efcee852",
            "HG002_Revio_A.hap1.paf.gz:md5,46a3056ecd833d9a932c53fc46a3cafc",
            "HG002_Revio_A.hap1.var.gz:md5,173218f6c3f5f067e0932a8331f12e3d",
            "HG002_Revio_A.hap2.paf.gz:md5,a99e451e4af96a7ab120cedd49eea618",
            "HG002_Revio_A.hap2.var.gz:md5,53dc16fc893a529a95067da161b4dad6",
            "HG002_Revio_A.pair.vcf.gz:md5,233375a4067362bb6799d5ade46db537",
            "HG002_Revio_A.HG002_Revio_A.vcf.gz:md5,e575fbadcd826243561192310f234c82",
            "HG002_Revio_A.HG002_Revio_A.vcf.gz.tbi:md5,e27fe63e51a2cfaec020ad0a1aec4a7f",
            "HG002_Revio_A_modkit_pileup.bed.gz:md5,a52bb9ab393e682d0b7118ef2efe5c15",
            "HG002_Revio_A_modkit_pileup.bed.gz.tbi:md5,08312c13316ed9b4b582897c210ecb58",
            "fcc3f220bb09d3264f97e7f620779be0",
            "HG002_Revio_A_cramino_aligned_phased.arrow:md5,72df2934ff8aa7e1bf8cf8a4881a0d2a",
            "HG002_Revio_A_cramino_aligned.arrow:md5,72df2934ff8aa7e1bf8cf8a4881a0d2a",
            "HG002_Revio_A.regions.bed.gz:md5,e051f64c7a780d67ea6727a327dd4281",
            "HG002_Revio_A.regions.bed.gz.csi:md5,026eef1c69fb4aa3a1687463fe2088ab",
            "HG002_Revio_A_sorted.vcf.gz:md5,680938d6ebeafe73d8df0b21c0310276",
            "HG002_Revio_A_sorted.vcf.gz.tbi:md5,a6554ab817e7c232a1554ea85fa00151",
            "65999ab8f2bc7841de8172468bf23ab6",
            [
                "# This file was produced by bcftools stats (1.20+htslib-1.20) and can be plotted using plot-vcfstats.",
                "# The command line was:\tbcftools stats  HG002_Revio_A.vcf.gz",
                "#"
            ],
            "fe7bb70701d1100b2874c10a512a2144",
            "HG002_Revio_B.asm.bp.hap1.p_ctg.assembly_summary:md5,3ae598ebb95fe79bc41c03dc118fc8ae",
            "HG002_Revio_B.asm.bp.hap2.p_ctg.assembly_summary:md5,2f89ef54766e0ebc51a5f14b75d5b4b0",
            "6af5698b83f01b4fed43f06b8ab4665",
            "f2034b8fbbb1392f15a1645329b6c473",
            "HG002_Revio_B.dip.bed:md5,6885da3c38b5b1b21d875ff429414026",
            "HG002_Revio_B.hap1.bed:md5,c3d28d3782515c083f77b09d0393cd26",
            "HG002_Revio_B.hap2.bed:md5,3f62d041fd302b73d22e6445648629ba",
            "HG002_Revio_B.HG002_Revio_B.copynum.bedgraph:md5,22b040fce6bdf6b2e323f1cc1658128d",
            "HG002_Revio_B.HG002_Revio_B.depth.bw:md5,26bc36669ae0b066c2462e3c9307860f",
            "HG002_Revio_B.HG002_Revio_B.maf.bw:md5,6c5691dbaf6e526f4b8fa0f7147bfc8b",
            "HG002_Revio_B.mosdepth.global.dist.txt:md5,c3449580a34c495f537635c3bde4699d",
            "HG002_Revio_B.mosdepth.region.dist.txt:md5,98a20c6295a956932c21534cbf5e889c",
            "HG002_Revio_B.mosdepth.summary.txt:md5,d4fa8aeabc3b348255e7a2fa0135b1a4",
            "HG002_Revio_B.asm.bp.hap1.p_ctg.fasta.gz:md5,b8a681133dddc4e31ab00b61028f681b",
            "HG002_Revio_B.asm.bp.hap2.p_ctg.fasta.gz:md5,6e78468d4a0c7b7e40c39af5767f0b5f",
            "HG002_Revio_B.dip.vcf.gz:md5,ff504eb5d7be0e57c18091a6d4cb9c7e",
            "HG002_Revio_B.hap1.paf.gz:md5,3aeea5d4c0f59fe7a204c0621942ce71",
            "HG002_Revio_B.hap1.var.gz:md5,d3375b6acf6ef53e7ffbda7fb7e9ca89",
            "HG002_Revio_B.hap2.paf.gz:md5,35d442c31b7cb03b2a4caf1418bff30f",
            "HG002_Revio_B.hap2.var.gz:md5,9d7631af956f1954ad958e7359f32205",
            "HG002_Revio_B.pair.vcf.gz:md5,b2273f4b207f56ebf8e6f86c266329df",
            "HG002_Revio_B.HG002_Revio_B.vcf.gz:md5,59773d5836f76b36dc1bf75e32186898",
            "HG002_Revio_B.HG002_Revio_B.vcf.gz.tbi:md5,1408aeaca23a00eee979101eb45d887d",
            "HG002_Revio_B_modkit_pileup.bed.gz:md5,1042d7c0ae2098f1ab94835c9e286ce0",
            "HG002_Revio_B_modkit_pileup.bed.gz.tbi:md5,67e81f6cdeedd6e2e79141a7cac0108b",
            "a8a1403ba192f971638c870a2be35700",
            "HG002_Revio_B_cramino_aligned_phased.arrow:md5,bdd385c0b007ffc30c6cfdd98b15ed82",
            "HG002_Revio_B_cramino_aligned.arrow:md5,bdd385c0b007ffc30c6cfdd98b15ed82",
            "HG002_Revio_B.regions.bed.gz:md5,deaca22783bd058cdc8756efa25b5f53",
            "HG002_Revio_B.regions.bed.gz.csi:md5,dd9a0d36d71da0d274d1c9ca6f8571ae",
            "HG002_Revio_B_sorted.vcf.gz:md5,ce617741468f4bc7f504f8f488332098",
            "HG002_Revio_B_sorted.vcf.gz.tbi:md5,e255a5ea92885967f0c126bddc8ea3b2",
            "6b0cf3f492ce898398835d1102afd369",
            [
                "# This file was produced by bcftools stats (1.20+htslib-1.20) and can be plotted using plot-vcfstats.",
                "# The command line was:\tbcftools stats  HG002_Revio_B.vcf.gz",
                "#"
            ]
        ],
        "meta": {
            "nf-test": "0.8.4",
            "nextflow": "24.04.3"
        },
        "timestamp": "2024-08-29T10:45:44.41793623"
    },
    "test profile - multisample - ont - parallel_alignments 2 - parallel_snv 1": {
        "content": [
            "test.ped:md5,deb1ee6bd38d6e8f7cb92801d8a12f12",
            "multiqc_citations.txt:md5,a27affce20d456d20ed387097a4f0350",
            "multiqc_fastqc.txt:md5,cbf676cc40ff39efe631eb8ec7f9b660",
            "34f94d8ea8bcbab685c51eab364d8e7f",
            "HG002_ONT_A.HG002_ONT_A.copynum.bedgraph:md5,4c5517c1783afa11ff93c8d8627fbe42",
            "HG002_ONT_A.HG002_ONT_A.depth.bw:md5,7fc75ebffd8433e8bcfe9726ff97f023",
            "HG002_ONT_A.HG002_ONT_A.maf.bw:md5,c3e4244bb52fb1decbf608db5a3ff322",
            "HG002_ONT_A.mosdepth.global.dist.txt:md5,0370c56a598e397700218ffc74ce59fe",
            "HG002_ONT_A.mosdepth.region.dist.txt:md5,190d4e34336c81cc652e84953a08b71f",
            "HG002_ONT_A.mosdepth.summary.txt:md5,234b4084f2ed119bc2106f2fd148a81f",
            "HG002_ONT_A.HG002_ONT_A.vcf.gz:md5,4814c13b0127f88bfa7857bf19e17875",
            "HG002_ONT_A.HG002_ONT_A.vcf.gz.tbi:md5,0a5ace7b099fbe88ba3806e7ce83d653",
            "HG002_ONT_A_modkit_pileup.bed.gz:md5,89d5b1f8af103c162444a66979777dce",
            "HG002_ONT_A_modkit_pileup.bed.gz.tbi:md5,0505b424341a3e80d68c8c7d6b783a74",
            "7b8dc04d36dc2290fd031da73e8c8553",
            "HG002_ONT_A_cramino_aligned_phased.arrow:md5,99a4580cc8b89e3678091e975627821f",
            "HG002_ONT_A_cramino_aligned.arrow:md5,99a4580cc8b89e3678091e975627821f",
            "HG002_ONT_A.regions.bed.gz:md5,533fce5065e12a67be44665c7273daf1",
            "HG002_ONT_A.regions.bed.gz.csi:md5,11db27a464f8996bae5521ee7d71c1ce",
            [
                "# This file was produced by bcftools stats (1.20+htslib-1.20) and can be plotted using plot-vcfstats.",
                "# The command line was:\tbcftools stats  HG002_ONT_A.vcf.gz",
                "#"
            ],
            "60fee683fe79dab18de64fd026e73696",
            "HG002_ONT_B.HG002_ONT_B.copynum.bedgraph:md5,c7ae176dfb3339f8f7f935f1021a9e46",
            "HG002_ONT_B.HG002_ONT_B.depth.bw:md5,29f47f09dcb564ffda3de5258a244d9c",
            "HG002_ONT_B.HG002_ONT_B.maf.bw:md5,f5a277813f06a45f9d156227bedbea7f",
            "HG002_ONT_B.mosdepth.global.dist.txt:md5,adc44aa185f5c7032fcf96c1a41a98b2",
            "HG002_ONT_B.mosdepth.region.dist.txt:md5,eb15dbfd540c96218c72cb5903d4a03d",
            "HG002_ONT_B.mosdepth.summary.txt:md5,daa85bd5d830a8e388f348992420271a",
            "HG002_ONT_B.HG002_ONT_B.vcf.gz:md5,abf20157c1460bdb41fd80b412358fd9",
            "HG002_ONT_B.HG002_ONT_B.vcf.gz.tbi:md5,c026fdb2c0711486963df37dcc6ba050",
            "HG002_ONT_B_modkit_pileup.bed.gz:md5,e4d41e410b71218dc1fd3ecf2771fdd7",
            "HG002_ONT_B_modkit_pileup.bed.gz.tbi:md5,0fddffcd9bfbdfe7bb1ec731206987d9",
            "5600163a609e93dfb2546d1eacd30a07",
            "HG002_ONT_B_cramino_aligned_phased.arrow:md5,6cff826e945e44dee20b0efcee1ea6fb",
            "HG002_ONT_B_cramino_aligned.arrow:md5,6cff826e945e44dee20b0efcee1ea6fb",
            "HG002_ONT_B.regions.bed.gz:md5,4f3ff59edd8afae966f152661757b1e5",
            "HG002_ONT_B.regions.bed.gz.csi:md5,fd265daef0567a7aef24374918a126d0",
            [
                "# This file was produced by bcftools stats (1.20+htslib-1.20) and can be plotted using plot-vcfstats.",
                "# The command line was:\tbcftools stats  HG002_ONT_B.vcf.gz",
                "#"
            ]
        ],
        "meta": {
            "nf-test": "0.8.4",
            "nextflow": "24.04.3"
        },
        "timestamp": "2024-09-11T16:54:59.350031395"
    }
}
