# Supplementary material for: A national long-read sequencing study on chromosomal rearrangements uncovers hidden complexities
Source: Genome Res. 2024 Nov;34(11):1774–84. doi: 10.1101/gr.279510.124 (PMC11610602; doi:10.1101/gr.279510.124)
Supplement: Supplement 1 [file Supplemental_Code.zip › nallo-dev/tests/main.nf.test]

nextflow_pipeline {

    name "Test pipeline GENOMICMEDICINESWEDEN_NALLO"
    script "../main.nf"
    profile "test"
    tag "PIPELINE"

    test("test profile") {
        tag "samplesheet"

        when {
            params {
                input  = 'https://github.com/genomic-medicine-sweden/test-datasets/raw/e2266a34c14d1e0a9ef798de3cd81a76c9216fc1/testdata/samplesheet.csv'
                outdir = "$outputDir"
            }
        }

        then {
            assertAll (
                { assert workflow.success },
                // Assert with snapshot multisample
                { assert snapshot(
                    file("$outputDir/pedigree/test.ped"),
                    file("$outputDir/qc/somalier/relate/test/test.pairs.tsv"),
                    file("$outputDir/qc/somalier/relate/test/test.samples.tsv"),
                    file("$outputDir/qc/somalier/relate/test/test.html"),
                    file("$outputDir/multiqc/multiqc_data/multiqc_citations.txt"),
                    file("$outputDir/multiqc/multiqc_data/multiqc_fastqc.txt"),
                    file("$outputDir/multiqc/multiqc_data/multiqc_somalier.txt"),
                    // Assert with snapshot HG002_Revio
                    bam("$outputDir/aligned_reads/HG002_Revio/HG002_Revio_phased.bam", stringency: 'silent').getReadsMD5(),
                    file("$outputDir/assembly_haplotypes/gfastats/HG002_Revio/HG002_Revio.asm.bp.hap1.p_ctg.assembly_summary"),
                    file("$outputDir/assembly_haplotypes/gfastats/HG002_Revio/HG002_Revio.asm.bp.hap2.p_ctg.assembly_summary"),
                    bam("$outputDir/assembly_variant_calling/dipcall/HG002_Revio/HG002_Revio.hap1.bam", stringency: 'silent').getReadsMD5(),
                    bam("$outputDir/assembly_variant_calling/dipcall/HG002_Revio/HG002_Revio.hap2.bam", stringency: 'silent').getReadsMD5(),
                    file("$outputDir/assembly_variant_calling/dipcall/HG002_Revio/HG002_Revio.dip.bed"),
                    file("$outputDir/assembly_variant_calling/dipcall/HG002_Revio/HG002_Revio.hap1.bed"),
                    file("$outputDir/assembly_variant_calling/dipcall/HG002_Revio/HG002_Revio.hap2.bed"),
                    file("$outputDir/cnv_calling/hificnv/HG002_Revio/HG002_Revio.HG002_Revio.copynum.bedgraph"),
                    file("$outputDir/cnv_calling/hificnv/HG002_Revio/HG002_Revio.HG002_Revio.depth.bw"),
                    file("$outputDir/cnv_calling/hificnv/HG002_Revio/HG002_Revio.HG002_Revio.maf.bw"),
                    file("$outputDir/qc/mosdepth/HG002_Revio/HG002_Revio.mosdepth.global.dist.txt"),
                    file("$outputDir/qc/mosdepth/HG002_Revio/HG002_Revio.mosdepth.region.dist.txt"),
                    file("$outputDir/qc/mosdepth/HG002_Revio/HG002_Revio.mosdepth.summary.txt"),
                    file("$outputDir/assembly_haplotypes/gfastats/HG002_Revio/HG002_Revio.asm.bp.hap1.p_ctg.fasta.gz"),
                    file("$outputDir/assembly_haplotypes/gfastats/HG002_Revio/HG002_Revio.asm.bp.hap2.p_ctg.fasta.gz"),
                    file("$outputDir/assembly_variant_calling/dipcall/HG002_Revio/HG002_Revio.dip.vcf.gz"),
                    file("$outputDir/assembly_variant_calling/dipcall/HG002_Revio/HG002_Revio.hap1.paf.gz"),
                    file("$outputDir/assembly_variant_calling/dipcall/HG002_Revio/HG002_Revio.hap1.var.gz"),
                    file("$outputDir/assembly_variant_calling/dipcall/HG002_Revio/HG002_Revio.hap2.paf.gz"),
                    file("$outputDir/assembly_variant_calling/dipcall/HG002_Revio/HG002_Revio.hap2.var.gz"),
                    file("$outputDir/assembly_variant_calling/dipcall/HG002_Revio/HG002_Revio.pair.vcf.gz"),
                    file("$outputDir/cnv_calling/hificnv/HG002_Revio/HG002_Revio.HG002_Revio.vcf.gz"),
                    file("$outputDir/cnv_calling/hificnv/HG002_Revio/HG002_Revio.HG002_Revio.vcf.gz.tbi"),
                    file("$outputDir/methylation/modkit/pileup/unphased/HG002_Revio/HG002_Revio_modkit_pileup.bed.gz"),
                    file("$outputDir/methylation/modkit/pileup/unphased/HG002_Revio/HG002_Revio_modkit_pileup.bed.gz.tbi"),
                    bam("$outputDir/paraphase/HG002_Revio/HG002_Revio.paraphase.bam", stringency: 'silent').getReadsMD5(),
                    file("$outputDir/qc/cramino/phased/HG002_Revio/HG002_Revio_cramino_aligned_phased.arrow"),
                    file("$outputDir/qc/cramino/unphased/HG002_Revio/HG002_Revio_cramino_aligned.arrow"),
                    file("$outputDir/qc/mosdepth/HG002_Revio/HG002_Revio.regions.bed.gz"),
                    file("$outputDir/qc/mosdepth/HG002_Revio/HG002_Revio.regions.bed.gz.csi"),
                    file("$outputDir/repeat_calling/trgt/single_sample/HG002_Revio/HG002_Revio_sorted.vcf.gz"),
                    file("$outputDir/repeat_calling/trgt/single_sample/HG002_Revio/HG002_Revio_sorted.vcf.gz.tbi"),
                    bam("$outputDir/repeat_calling/trgt/single_sample/HG002_Revio/HG002_Revio_spanning_sorted.bam", stringency: 'silent').getReadsMD5(),
                    file("$outputDir/snvs/stats/single_sample/HG002_Revio.vcf.gz.bcftools_stats.txt").readLines()[0..2],
                ).match() },
                // Assert exists multisample
                { assert new File("$outputDir/databases/echtvar/encode/test/test.zip").exists() },
                { assert new File("$outputDir/multiqc/multiqc_data/multiqc_data.json").exists() },
                { assert new File("$outputDir/multiqc/multiqc_data/multiqc.log").exists() },
                { assert new File("$outputDir/multiqc/multiqc_report.html").exists() },
                { assert new File("$outputDir/multiqc/multiqc_data/multiqc_general_stats.txt").exists() },
                { assert new File("$outputDir/multiqc/multiqc_data/multiqc_sources.txt").exists() },
                { assert new File("$outputDir/multiqc/multiqc_data/multiqc_software_versions.txt").exists() },
                { assert new File("$outputDir/repeat_calling/trgt/multi_sample/test/test.vcf.gz").exists() },
                { assert new File("$outputDir/repeat_calling/trgt/multi_sample/test/test.vcf.gz.tbi").exists() },
                { assert new File("$outputDir/snvs/multi_sample/test/test_snv_annotated_ranked.vcf.gz").exists() },
                { assert new File("$outputDir/snvs/multi_sample/test/test_snv_annotated_ranked.vcf.gz.tbi").exists() },
                { assert new File("$outputDir/svs/multi_sample/test/test_svs.vcf.gz").exists() },
                { assert new File("$outputDir/svs/multi_sample/test/test_svs.vcf.gz.tbi").exists() },
                // Assert exists HG002_Revio
                { assert new File("$outputDir/aligned_reads/HG002_Revio/HG002_Revio_phased.bam.bai").exists() },
                { assert new File("$outputDir/assembly_variant_calling/dipcall/HG002_Revio/HG002_Revio.hap1.bam.bai").exists() },
                { assert new File("$outputDir/assembly_variant_calling/dipcall/HG002_Revio/HG002_Revio.hap1.sam.gz").exists() },
                { assert new File("$outputDir/assembly_variant_calling/dipcall/HG002_Revio/HG002_Revio.hap2.bam.bai").exists() },
                { assert new File("$outputDir/assembly_variant_calling/dipcall/HG002_Revio/HG002_Revio.hap2.sam.gz").exists() },
                { assert new File("$outputDir/cnv_calling/hificnv/HG002_Revio/HG002_Revio.log").exists() },
                { assert new File("$outputDir/methylation/modkit/pileup/phased/HG002_Revio/HG002_Revio_modkit_pileup_phased_1.bed.gz").exists() },
                { assert new File("$outputDir/methylation/modkit/pileup/phased/HG002_Revio/HG002_Revio_modkit_pileup_phased_1.bed.gz.tbi").exists() },
                { assert new File("$outputDir/methylation/modkit/pileup/phased/HG002_Revio/HG002_Revio_modkit_pileup_phased_2.bed.gz").exists() },
                { assert new File("$outputDir/methylation/modkit/pileup/phased/HG002_Revio/HG002_Revio_modkit_pileup_phased_2.bed.gz.tbi").exists() },
                { assert new File("$outputDir/methylation/modkit/pileup/phased/HG002_Revio/HG002_Revio_modkit_pileup_phased_ungrouped.bed.gz").exists() },
                { assert new File("$outputDir/methylation/modkit/pileup/phased/HG002_Revio/HG002_Revio_modkit_pileup_phased_ungrouped.bed.gz.tbi").exists() },
                { assert new File("$outputDir/paraphase/HG002_Revio/HG002_Revio.paraphase.bam.bai").exists() },
                { assert new File("$outputDir/paraphase/HG002_Revio/HG002_Revio_paraphase_vcfs/HG002_Revio_hba.vcf.gz").exists() },
                { assert new File("$outputDir/paraphase/HG002_Revio/HG002_Revio_paraphase_vcfs/HG002_Revio_hba.vcf.gz.tbi").exists() },
                { assert new File("$outputDir/paraphase/HG002_Revio/HG002_Revio.paraphase.json").exists() },
                { assert new File("$outputDir/qc/cramino/phased/HG002_Revio/HG002_Revio_cramino_aligned_phased.txt").exists() },
                { assert new File("$outputDir/qc/cramino/unphased/HG002_Revio/HG002_Revio_cramino_aligned.txt").exists() },
                { assert new File("$outputDir/phasing/whatshap/phase/HG002_Revio/HG002_Revio_phased.vcf.gz").exists() },
                { assert new File("$outputDir/phasing/whatshap/phase/HG002_Revio/HG002_Revio_phased.vcf.gz.tbi").exists() },
                { assert new File("$outputDir/phasing/whatshap/stats/HG002_Revio/HG002_Revio_stats.stats.tsv").exists() },
                { assert new File("$outputDir/phasing/whatshap/stats/HG002_Revio/HG002_Revio_stats.blocks.tsv").exists() },
                { assert new File("$outputDir/qc/fastqc/HG002_Revio/HG002_Revio_fastqc.html").exists() },
                { assert new File("$outputDir/qc/fastqc/HG002_Revio/HG002_Revio_fastqc.zip").exists() },
                { assert new File("$outputDir/repeat_annotation/stranger/HG002_Revio/HG002_Revio_repeat_expansion_stranger.vcf.gz").exists() },
                { assert new File("$outputDir/repeat_annotation/stranger/HG002_Revio/HG002_Revio_repeat_expansion_stranger.vcf.gz.tbi").exists() },
                { assert new File("$outputDir/repeat_calling/trgt/single_sample/HG002_Revio/HG002_Revio_spanning_sorted.bam.bai").exists() },
                { assert new File("$outputDir/snvs/single_sample/HG002_Revio/HG002_Revio_snv_annotated_ranked.vcf.gz").exists() },
                { assert new File("$outputDir/snvs/single_sample/HG002_Revio/HG002_Revio_snv_annotated_ranked.vcf.gz.tbi").exists() },
                { assert new File("$outputDir/svs/single_sample/HG002_Revio/HG002_Revio_sniffles.vcf.gz").exists() },
                { assert new File("$outputDir/svs/single_sample/HG002_Revio/HG002_Revio_sniffles.vcf.gz.tbi").exists() }
            )
        }
    }

    test("test profile - multisample") {
        tag "samplesheet_multisample_bam"

        when {
            params {
                input  = 'https://github.com/genomic-medicine-sweden/test-datasets/raw/e2266a34c14d1e0a9ef798de3cd81a76c9216fc1/testdata/samplesheet_multisample_bam.csv'
                outdir = "$outputDir"
            }
        }

        then {
            assertAll (
                { assert workflow.success },
                // Assert with snapshot multisample
                { assert snapshot(
                    file("$outputDir/pedigree/test.ped"),
                    file("$outputDir/multiqc/multiqc_data/multiqc_citations.txt"),
                    file("$outputDir/multiqc/multiqc_data/multiqc_fastqc.txt"),
                    // Assert with snapshot HG002_Revio_A
                    bam("$outputDir/aligned_reads/HG002_Revio_A/HG002_Revio_A_phased.bam", stringency: 'silent').getReadsMD5(),
                    file("$outputDir/assembly_haplotypes/gfastats/HG002_Revio_A/HG002_Revio_A.asm.bp.hap1.p_ctg.assembly_summary"),
                    file("$outputDir/assembly_haplotypes/gfastats/HG002_Revio_A/HG002_Revio_A.asm.bp.hap2.p_ctg.assembly_summary"),
                    bam("$outputDir/assembly_variant_calling/dipcall/HG002_Revio_A/HG002_Revio_A.hap1.bam", stringency: 'silent').getReadsMD5(),
                    bam("$outputDir/assembly_variant_calling/dipcall/HG002_Revio_A/HG002_Revio_A.hap2.bam", stringency: 'silent').getReadsMD5(),
                    file("$outputDir/assembly_variant_calling/dipcall/HG002_Revio_A/HG002_Revio_A.dip.bed"),
                    file("$outputDir/assembly_variant_calling/dipcall/HG002_Revio_A/HG002_Revio_A.hap1.bed"),
                    file("$outputDir/assembly_variant_calling/dipcall/HG002_Revio_A/HG002_Revio_A.hap2.bed"),
                    file("$outputDir/cnv_calling/hificnv/HG002_Revio_A/HG002_Revio_A.HG002_Revio_A.copynum.bedgraph"),
                    file("$outputDir/cnv_calling/hificnv/HG002_Revio_A/HG002_Revio_A.HG002_Revio_A.depth.bw"),
                    file("$outputDir/cnv_calling/hificnv/HG002_Revio_A/HG002_Revio_A.HG002_Revio_A.maf.bw"),
                    file("$outputDir/qc/mosdepth/HG002_Revio_A/HG002_Revio_A.mosdepth.global.dist.txt"),
                    file("$outputDir/qc/mosdepth/HG002_Revio_A/HG002_Revio_A.mosdepth.region.dist.txt"),
                    file("$outputDir/qc/mosdepth/HG002_Revio_A/HG002_Revio_A.mosdepth.summary.txt"),
                    file("$outputDir/assembly_haplotypes/gfastats/HG002_Revio_A/HG002_Revio_A.asm.bp.hap1.p_ctg.fasta.gz"),
                    file("$outputDir/assembly_haplotypes/gfastats/HG002_Revio_A/HG002_Revio_A.asm.bp.hap2.p_ctg.fasta.gz"),
                    file("$outputDir/assembly_variant_calling/dipcall/HG002_Revio_A/HG002_Revio_A.dip.vcf.gz"),
                    file("$outputDir/assembly_variant_calling/dipcall/HG002_Revio_A/HG002_Revio_A.hap1.paf.gz"),
                    file("$outputDir/assembly_variant_calling/dipcall/HG002_Revio_A/HG002_Revio_A.hap1.var.gz"),
                    file("$outputDir/assembly_variant_calling/dipcall/HG002_Revio_A/HG002_Revio_A.hap2.paf.gz"),
                    file("$outputDir/assembly_variant_calling/dipcall/HG002_Revio_A/HG002_Revio_A.hap2.var.gz"),
                    file("$outputDir/assembly_variant_calling/dipcall/HG002_Revio_A/HG002_Revio_A.pair.vcf.gz"),
                    file("$outputDir/cnv_calling/hificnv/HG002_Revio_A/HG002_Revio_A.HG002_Revio_A.vcf.gz"),
                    file("$outputDir/cnv_calling/hificnv/HG002_Revio_A/HG002_Revio_A.HG002_Revio_A.vcf.gz.tbi"),
                    file("$outputDir/methylation/modkit/pileup/unphased/HG002_Revio_A/HG002_Revio_A_modkit_pileup.bed.gz"),
                    file("$outputDir/methylation/modkit/pileup/unphased/HG002_Revio_A/HG002_Revio_A_modkit_pileup.bed.gz.tbi"),
                    bam("$outputDir/paraphase/HG002_Revio_A/HG002_Revio_A.paraphase.bam", stringency: 'silent').getReadsMD5(),
                    file("$outputDir/qc/cramino/phased/HG002_Revio_A/HG002_Revio_A_cramino_aligned_phased.arrow"),
                    file("$outputDir/qc/cramino/unphased/HG002_Revio_A/HG002_Revio_A_cramino_aligned.arrow"),
                    file("$outputDir/qc/mosdepth/HG002_Revio_A/HG002_Revio_A.regions.bed.gz"),
                    file("$outputDir/qc/mosdepth/HG002_Revio_A/HG002_Revio_A.regions.bed.gz.csi"),
                    file("$outputDir/repeat_calling/trgt/single_sample/HG002_Revio_A/HG002_Revio_A_sorted.vcf.gz"),
                    file("$outputDir/repeat_calling/trgt/single_sample/HG002_Revio_A/HG002_Revio_A_sorted.vcf.gz.tbi"),
                    bam("$outputDir/repeat_calling/trgt/single_sample/HG002_Revio_A/HG002_Revio_A_spanning_sorted.bam", stringency: 'silent').getReadsMD5(),
                    file("$outputDir/snvs/stats/single_sample/HG002_Revio_A.vcf.gz.bcftools_stats.txt").readLines()[0..2],
                    // Assert with snapshot HG002_Revio_B
                    bam("$outputDir/aligned_reads/HG002_Revio_B/HG002_Revio_B_phased.bam", stringency: 'silent').getReadsMD5(),
                    file("$outputDir/assembly_haplotypes/gfastats/HG002_Revio_B/HG002_Revio_B.asm.bp.hap1.p_ctg.assembly_summary"),
                    file("$outputDir/assembly_haplotypes/gfastats/HG002_Revio_B/HG002_Revio_B.asm.bp.hap2.p_ctg.assembly_summary"),
                    bam("$outputDir/assembly_variant_calling/dipcall/HG002_Revio_B/HG002_Revio_B.hap1.bam", stringency: 'silent').getReadsMD5(),
                    bam("$outputDir/assembly_variant_calling/dipcall/HG002_Revio_B/HG002_Revio_B.hap2.bam", stringency: 'silent').getReadsMD5(),
                    file("$outputDir/assembly_variant_calling/dipcall/HG002_Revio_B/HG002_Revio_B.dip.bed"),
                    file("$outputDir/assembly_variant_calling/dipcall/HG002_Revio_B/HG002_Revio_B.hap1.bed"),
                    file("$outputDir/assembly_variant_calling/dipcall/HG002_Revio_B/HG002_Revio_B.hap2.bed"),
                    file("$outputDir/cnv_calling/hificnv/HG002_Revio_B/HG002_Revio_B.HG002_Revio_B.copynum.bedgraph"),
                    file("$outputDir/cnv_calling/hificnv/HG002_Revio_B/HG002_Revio_B.HG002_Revio_B.depth.bw"),
                    file("$outputDir/cnv_calling/hificnv/HG002_Revio_B/HG002_Revio_B.HG002_Revio_B.maf.bw"),
                    file("$outputDir/qc/mosdepth/HG002_Revio_B/HG002_Revio_B.mosdepth.global.dist.txt"),
                    file("$outputDir/qc/mosdepth/HG002_Revio_B/HG002_Revio_B.mosdepth.region.dist.txt"),
                    file("$outputDir/qc/mosdepth/HG002_Revio_B/HG002_Revio_B.mosdepth.summary.txt"),
                    file("$outputDir/assembly_haplotypes/gfastats/HG002_Revio_B/HG002_Revio_B.asm.bp.hap1.p_ctg.fasta.gz"),
                    file("$outputDir/assembly_haplotypes/gfastats/HG002_Revio_B/HG002_Revio_B.asm.bp.hap2.p_ctg.fasta.gz"),
                    file("$outputDir/assembly_variant_calling/dipcall/HG002_Revio_B/HG002_Revio_B.dip.vcf.gz"),
                    file("$outputDir/assembly_variant_calling/dipcall/HG002_Revio_B/HG002_Revio_B.hap1.paf.gz"),
                    file("$outputDir/assembly_variant_calling/dipcall/HG002_Revio_B/HG002_Revio_B.hap1.var.gz"),
                    file("$outputDir/assembly_variant_calling/dipcall/HG002_Revio_B/HG002_Revio_B.hap2.paf.gz"),
                    file("$outputDir/assembly_variant_calling/dipcall/HG002_Revio_B/HG002_Revio_B.hap2.var.gz"),
                    file("$outputDir/assembly_variant_calling/dipcall/HG002_Revio_B/HG002_Revio_B.pair.vcf.gz"),
                    file("$outputDir/cnv_calling/hificnv/HG002_Revio_B/HG002_Revio_B.HG002_Revio_B.vcf.gz"),
                    file("$outputDir/cnv_calling/hificnv/HG002_Revio_B/HG002_Revio_B.HG002_Revio_B.vcf.gz.tbi"),
                    file("$outputDir/methylation/modkit/pileup/unphased/HG002_Revio_B/HG002_Revio_B_modkit_pileup.bed.gz"),
                    file("$outputDir/methylation/modkit/pileup/unphased/HG002_Revio_B/HG002_Revio_B_modkit_pileup.bed.gz.tbi"),
                    bam("$outputDir/paraphase/HG002_Revio_B/HG002_Revio_B.paraphase.bam", stringency: 'silent').getReadsMD5(),
                    file("$outputDir/qc/cramino/phased/HG002_Revio_B/HG002_Revio_B_cramino_aligned_phased.arrow"),
                    file("$outputDir/qc/cramino/unphased/HG002_Revio_B/HG002_Revio_B_cramino_aligned.arrow"),
                    file("$outputDir/qc/mosdepth/HG002_Revio_B/HG002_Revio_B.regions.bed.gz"),
                    file("$outputDir/qc/mosdepth/HG002_Revio_B/HG002_Revio_B.regions.bed.gz.csi"),
                    file("$outputDir/repeat_calling/trgt/single_sample/HG002_Revio_B/HG002_Revio_B_sorted.vcf.gz"),
                    file("$outputDir/repeat_calling/trgt/single_sample/HG002_Revio_B/HG002_Revio_B_sorted.vcf.gz.tbi"),
                    bam("$outputDir/repeat_calling/trgt/single_sample/HG002_Revio_B/HG002_Revio_B_spanning_sorted.bam", stringency: 'silent').getReadsMD5(),
                    file("$outputDir/snvs/stats/single_sample/HG002_Revio_B.vcf.gz.bcftools_stats.txt").readLines()[0..2],
                ).match() },
                // Assert exists multisample - note the trgt multisample that doesn't exist in singlesample
                { assert new File("$outputDir/databases/echtvar/encode/test/test.zip").exists() },
                { assert new File("$outputDir/qc/somalier/relate/test/test.pairs.tsv").exists() },
                { assert new File("$outputDir/qc/somalier/relate/test/test.samples.tsv").exists() },
                { assert new File("$outputDir/qc/somalier/relate/test/test.html").exists() },
                { assert new File("$outputDir/multiqc/multiqc_data/multiqc_general_stats.txt").exists() },
                { assert new File("$outputDir/multiqc/multiqc_data/multiqc_somalier.txt").exists() },
                { assert new File("$outputDir/multiqc/multiqc_data/multiqc_data.json").exists() },
                { assert new File("$outputDir/multiqc/multiqc_data/multiqc.log").exists() },
                { assert new File("$outputDir/multiqc/multiqc_report.html").exists() },
                { assert new File("$outputDir/multiqc/multiqc_data/multiqc_sources.txt").exists() },
                { assert new File("$outputDir/multiqc/multiqc_data/multiqc_software_versions.txt").exists() },
                { assert new File("$outputDir/snvs/multi_sample/test/test_snv_annotated_ranked.vcf.gz").exists() },
                { assert new File("$outputDir/snvs/multi_sample/test/test_snv_annotated_ranked.vcf.gz.tbi").exists() },
                { assert new File("$outputDir/svs/multi_sample/test/test_svs.vcf.gz").exists() },
                { assert new File("$outputDir/svs/multi_sample/test/test_svs.vcf.gz.tbi").exists() },
                { assert new File("$outputDir/repeat_calling/trgt/multi_sample/test/test.vcf.gz").exists() },
                { assert new File("$outputDir/repeat_calling/trgt/multi_sample/test/test.vcf.gz.tbi").exists() },
                // Assert exists HG002_Revio_A
                { assert new File("$outputDir/aligned_reads/HG002_Revio_A/HG002_Revio_A_phased.bam.bai").exists() },
                { assert new File("$outputDir/assembly_variant_calling/dipcall/HG002_Revio_A/HG002_Revio_A.hap1.bam.bai").exists() },
                { assert new File("$outputDir/assembly_variant_calling/dipcall/HG002_Revio_A/HG002_Revio_A.hap1.sam.gz").exists() },
                { assert new File("$outputDir/assembly_variant_calling/dipcall/HG002_Revio_A/HG002_Revio_A.hap2.bam.bai").exists() },
                { assert new File("$outputDir/assembly_variant_calling/dipcall/HG002_Revio_A/HG002_Revio_A.hap2.sam.gz").exists() },
                { assert new File("$outputDir/cnv_calling/hificnv/HG002_Revio_A/HG002_Revio_A.log").exists() },
                { assert new File("$outputDir/methylation/modkit/pileup/phased/HG002_Revio_A/HG002_Revio_A_modkit_pileup_phased_1.bed.gz").exists() },
                { assert new File("$outputDir/methylation/modkit/pileup/phased/HG002_Revio_A/HG002_Revio_A_modkit_pileup_phased_1.bed.gz.tbi").exists() },
                { assert new File("$outputDir/methylation/modkit/pileup/phased/HG002_Revio_A/HG002_Revio_A_modkit_pileup_phased_2.bed.gz").exists() },
                { assert new File("$outputDir/methylation/modkit/pileup/phased/HG002_Revio_A/HG002_Revio_A_modkit_pileup_phased_2.bed.gz.tbi").exists() },
                { assert new File("$outputDir/methylation/modkit/pileup/phased/HG002_Revio_A/HG002_Revio_A_modkit_pileup_phased_ungrouped.bed.gz").exists() },
                { assert new File("$outputDir/methylation/modkit/pileup/phased/HG002_Revio_A/HG002_Revio_A_modkit_pileup_phased_ungrouped.bed.gz.tbi").exists() },
                { assert new File("$outputDir/paraphase/HG002_Revio_A/HG002_Revio_A.paraphase.bam.bai").exists() },
                { assert new File("$outputDir/paraphase/HG002_Revio_A/HG002_Revio_A_paraphase_vcfs/HG002_Revio_A_hba.vcf.gz").exists() },
                { assert new File("$outputDir/paraphase/HG002_Revio_A/HG002_Revio_A_paraphase_vcfs/HG002_Revio_A_hba.vcf.gz.tbi").exists() },
                { assert new File("$outputDir/paraphase/HG002_Revio_A/HG002_Revio_A.paraphase.json").exists() },
                { assert new File("$outputDir/qc/cramino/phased/HG002_Revio_A/HG002_Revio_A_cramino_aligned_phased.txt").exists() },
                { assert new File("$outputDir/qc/cramino/unphased/HG002_Revio_A/HG002_Revio_A_cramino_aligned.txt").exists() },
                { assert new File("$outputDir/aligned_reads/HG002_Revio_A/HG002_Revio_A_phased.bam.bai").exists() },
                { assert new File("$outputDir/phasing/whatshap/phase/HG002_Revio_A/HG002_Revio_A_phased.vcf.gz").exists() },
                { assert new File("$outputDir/phasing/whatshap/phase/HG002_Revio_A/HG002_Revio_A_phased.vcf.gz.tbi").exists() },
                { assert new File("$outputDir/phasing/whatshap/stats/HG002_Revio_A/HG002_Revio_A_stats.stats.tsv").exists() },
                { assert new File("$outputDir/phasing/whatshap/stats/HG002_Revio_A/HG002_Revio_A_stats.blocks.tsv").exists() },
                { assert new File("$outputDir/qc/fastqc/HG002_Revio_A/HG002_Revio_A_fastqc.html").exists() },
                { assert new File("$outputDir/qc/fastqc/HG002_Revio_A/HG002_Revio_A_fastqc.zip").exists() },
                { assert new File("$outputDir/repeat_annotation/stranger/HG002_Revio_A/HG002_Revio_A_repeat_expansion_stranger.vcf.gz").exists() },
                { assert new File("$outputDir/repeat_annotation/stranger/HG002_Revio_A/HG002_Revio_A_repeat_expansion_stranger.vcf.gz.tbi").exists() },
                { assert new File("$outputDir/repeat_calling/trgt/single_sample/HG002_Revio_A/HG002_Revio_A_spanning_sorted.bam.bai").exists() },
                { assert new File("$outputDir/snvs/single_sample/HG002_Revio_A/HG002_Revio_A_snv_annotated_ranked.vcf.gz").exists() },
                { assert new File("$outputDir/snvs/single_sample/HG002_Revio_A/HG002_Revio_A_snv_annotated_ranked.vcf.gz.tbi").exists() },
                { assert new File("$outputDir/svs/single_sample/HG002_Revio_A/HG002_Revio_A_sniffles.vcf.gz").exists() },
                { assert new File("$outputDir/svs/single_sample/HG002_Revio_A/HG002_Revio_A_sniffles.vcf.gz.tbi").exists() },
                // Assert exists HG002_Revio_B
                { assert new File("$outputDir/aligned_reads/HG002_Revio_B/HG002_Revio_B_phased.bam.bai").exists() },
                { assert new File("$outputDir/assembly_variant_calling/dipcall/HG002_Revio_B/HG002_Revio_B.hap1.bam.bai").exists() },
                { assert new File("$outputDir/assembly_variant_calling/dipcall/HG002_Revio_B/HG002_Revio_B.hap1.sam.gz").exists() },
                { assert new File("$outputDir/assembly_variant_calling/dipcall/HG002_Revio_B/HG002_Revio_B.hap2.bam.bai").exists() },
                { assert new File("$outputDir/assembly_variant_calling/dipcall/HG002_Revio_B/HG002_Revio_B.hap2.sam.gz").exists() },
                { assert new File("$outputDir/cnv_calling/hificnv/HG002_Revio_B/HG002_Revio_B.log").exists() },
                { assert new File("$outputDir/methylation/modkit/pileup/phased/HG002_Revio_B/HG002_Revio_B_modkit_pileup_phased_1.bed.gz").exists() },
                { assert new File("$outputDir/methylation/modkit/pileup/phased/HG002_Revio_B/HG002_Revio_B_modkit_pileup_phased_1.bed.gz.tbi").exists() },
                { assert new File("$outputDir/methylation/modkit/pileup/phased/HG002_Revio_B/HG002_Revio_B_modkit_pileup_phased_2.bed.gz").exists() },
                { assert new File("$outputDir/methylation/modkit/pileup/phased/HG002_Revio_B/HG002_Revio_B_modkit_pileup_phased_2.bed.gz.tbi").exists() },
                { assert new File("$outputDir/methylation/modkit/pileup/phased/HG002_Revio_B/HG002_Revio_B_modkit_pileup_phased_ungrouped.bed.gz").exists() },
                { assert new File("$outputDir/methylation/modkit/pileup/phased/HG002_Revio_B/HG002_Revio_B_modkit_pileup_phased_ungrouped.bed.gz.tbi").exists() },
                { assert new File("$outputDir/paraphase/HG002_Revio_B/HG002_Revio_B.paraphase.bam.bai").exists() },
                { assert new File("$outputDir/paraphase/HG002_Revio_B/HG002_Revio_B_paraphase_vcfs/HG002_Revio_B_hba.vcf.gz").exists() },
                { assert new File("$outputDir/paraphase/HG002_Revio_B/HG002_Revio_B_paraphase_vcfs/HG002_Revio_B_hba.vcf.gz.tbi").exists() },
                { assert new File("$outputDir/paraphase/HG002_Revio_B/HG002_Revio_B.paraphase.json").exists() },
                { assert new File("$outputDir/qc/cramino/phased/HG002_Revio_B/HG002_Revio_B_cramino_aligned_phased.txt").exists() },
                { assert new File("$outputDir/qc/cramino/unphased/HG002_Revio_B/HG002_Revio_B_cramino_aligned.txt").exists() },
                { assert new File("$outputDir/aligned_reads/HG002_Revio_B/HG002_Revio_B_phased.bam.bai").exists() },
                { assert new File("$outputDir/phasing/whatshap/phase/HG002_Revio_B/HG002_Revio_B_phased.vcf.gz").exists() },
                { assert new File("$outputDir/phasing/whatshap/phase/HG002_Revio_B/HG002_Revio_B_phased.vcf.gz.tbi").exists() },
                { assert new File("$outputDir/phasing/whatshap/stats/HG002_Revio_B/HG002_Revio_B_stats.stats.tsv").exists() },
                { assert new File("$outputDir/phasing/whatshap/stats/HG002_Revio_B/HG002_Revio_B_stats.blocks.tsv").exists() },
                { assert new File("$outputDir/qc/fastqc/HG002_Revio_B/HG002_Revio_B_fastqc.html").exists() },
                { assert new File("$outputDir/qc/fastqc/HG002_Revio_B/HG002_Revio_B_fastqc.zip").exists() },
                { assert new File("$outputDir/repeat_annotation/stranger/HG002_Revio_B/HG002_Revio_B_repeat_expansion_stranger.vcf.gz").exists() },
                { assert new File("$outputDir/repeat_annotation/stranger/HG002_Revio_B/HG002_Revio_B_repeat_expansion_stranger.vcf.gz.tbi").exists() },
                { assert new File("$outputDir/repeat_calling/trgt/single_sample/HG002_Revio_B/HG002_Revio_B_spanning_sorted.bam.bai").exists() },
                { assert new File("$outputDir/snvs/single_sample/HG002_Revio_B/HG002_Revio_B_snv_annotated_ranked.vcf.gz").exists() },
                { assert new File("$outputDir/snvs/single_sample/HG002_Revio_B/HG002_Revio_B_snv_annotated_ranked.vcf.gz.tbi").exists() },
                { assert new File("$outputDir/svs/single_sample/HG002_Revio_B/HG002_Revio_B_sniffles.vcf.gz").exists() },
                { assert new File("$outputDir/svs/single_sample/HG002_Revio_B/HG002_Revio_B_sniffles.vcf.gz.tbi").exists() }
            )
        }
    }

    test("test profile - multisample - ont - parallel_alignments 2 - parallel_snv 1") {
        tag "samplesheet_multisample_ont_bam"

        when {
            params {
                input               = 'https://github.com/genomic-medicine-sweden/test-datasets/raw/e2266a34c14d1e0a9ef798de3cd81a76c9216fc1/testdata/samplesheet_multisample_bam_ont.csv'
                preset              = 'ONT_R10'
                parallel_alignments = 2
                parallel_snv        = 1
                outdir              = "$outputDir"
            }
        }

        then {
            assertAll (
                { assert workflow.success },
                // Assert with snapshot multisample
                { assert snapshot(
                    file("$outputDir/pedigree/test.ped"),
                    file("$outputDir/multiqc/multiqc_data/multiqc_citations.txt"),
                    file("$outputDir/multiqc/multiqc_data/multiqc_fastqc.txt"),
                    // Assert with snapshot HG002_ONT_A
                    bam("$outputDir/aligned_reads/HG002_ONT_A/HG002_ONT_A_phased.bam", stringency: 'silent').getReadsMD5(),
                    file("$outputDir/cnv_calling/hificnv/HG002_ONT_A/HG002_ONT_A.HG002_ONT_A.copynum.bedgraph"),
                    file("$outputDir/cnv_calling/hificnv/HG002_ONT_A/HG002_ONT_A.HG002_ONT_A.depth.bw"),
                    file("$outputDir/cnv_calling/hificnv/HG002_ONT_A/HG002_ONT_A.HG002_ONT_A.maf.bw"),
                    file("$outputDir/qc/mosdepth/HG002_ONT_A/HG002_ONT_A.mosdepth.global.dist.txt"),
                    file("$outputDir/qc/mosdepth/HG002_ONT_A/HG002_ONT_A.mosdepth.region.dist.txt"),
                    file("$outputDir/qc/mosdepth/HG002_ONT_A/HG002_ONT_A.mosdepth.summary.txt"),
                    file("$outputDir/cnv_calling/hificnv/HG002_ONT_A/HG002_ONT_A.HG002_ONT_A.vcf.gz"),
                    file("$outputDir/cnv_calling/hificnv/HG002_ONT_A/HG002_ONT_A.HG002_ONT_A.vcf.gz.tbi"),
                    file("$outputDir/methylation/modkit/pileup/unphased/HG002_ONT_A/HG002_ONT_A_modkit_pileup.bed.gz"),
                    file("$outputDir/methylation/modkit/pileup/unphased/HG002_ONT_A/HG002_ONT_A_modkit_pileup.bed.gz.tbi"),
                    bam("$outputDir/paraphase/HG002_ONT_A/HG002_ONT_A.paraphase.bam", stringency: 'silent').getReadsMD5(),
                    file("$outputDir/qc/cramino/phased/HG002_ONT_A/HG002_ONT_A_cramino_aligned_phased.arrow"),
                    file("$outputDir/qc/cramino/unphased/HG002_ONT_A/HG002_ONT_A_cramino_aligned.arrow"),
                    file("$outputDir/qc/mosdepth/HG002_ONT_A/HG002_ONT_A.regions.bed.gz"),
                    file("$outputDir/qc/mosdepth/HG002_ONT_A/HG002_ONT_A.regions.bed.gz.csi"),
                    file("$outputDir/snvs/stats/single_sample/HG002_ONT_A.vcf.gz.bcftools_stats.txt").readLines()[0..2],
                    // Assert with snapshot HG002_ONT_B
                    bam("$outputDir/aligned_reads/HG002_ONT_B/HG002_ONT_B_phased.bam", stringency: 'silent').getReadsMD5(),
                    file("$outputDir/cnv_calling/hificnv/HG002_ONT_B/HG002_ONT_B.HG002_ONT_B.copynum.bedgraph"),
                    file("$outputDir/cnv_calling/hificnv/HG002_ONT_B/HG002_ONT_B.HG002_ONT_B.depth.bw"),
                    file("$outputDir/cnv_calling/hificnv/HG002_ONT_B/HG002_ONT_B.HG002_ONT_B.maf.bw"),
                    file("$outputDir/qc/mosdepth/HG002_ONT_B/HG002_ONT_B.mosdepth.global.dist.txt"),
                    file("$outputDir/qc/mosdepth/HG002_ONT_B/HG002_ONT_B.mosdepth.region.dist.txt"),
                    file("$outputDir/qc/mosdepth/HG002_ONT_B/HG002_ONT_B.mosdepth.summary.txt"),
                    file("$outputDir/cnv_calling/hificnv/HG002_ONT_B/HG002_ONT_B.HG002_ONT_B.vcf.gz"),
                    file("$outputDir/cnv_calling/hificnv/HG002_ONT_B/HG002_ONT_B.HG002_ONT_B.vcf.gz.tbi"),
                    file("$outputDir/methylation/modkit/pileup/unphased/HG002_ONT_B/HG002_ONT_B_modkit_pileup.bed.gz"),
                    file("$outputDir/methylation/modkit/pileup/unphased/HG002_ONT_B/HG002_ONT_B_modkit_pileup.bed.gz.tbi"),
                    bam("$outputDir/paraphase/HG002_ONT_B/HG002_ONT_B.paraphase.bam", stringency: 'silent').getReadsMD5(),
                    file("$outputDir/qc/cramino/phased/HG002_ONT_B/HG002_ONT_B_cramino_aligned_phased.arrow"),
                    file("$outputDir/qc/cramino/unphased/HG002_ONT_B/HG002_ONT_B_cramino_aligned.arrow"),
                    file("$outputDir/qc/mosdepth/HG002_ONT_B/HG002_ONT_B.regions.bed.gz"),
                    file("$outputDir/qc/mosdepth/HG002_ONT_B/HG002_ONT_B.regions.bed.gz.csi"),
                    file("$outputDir/snvs/stats/single_sample/HG002_ONT_B.vcf.gz.bcftools_stats.txt").readLines()[0..2],
                ).match() },
                // Assert exists multisample - note the trgt multisample that doesn't exist in singlesample
                { assert new File("$outputDir/databases/echtvar/encode/test/test.zip").exists() },
                { assert new File("$outputDir/qc/somalier/relate/test/test.pairs.tsv").exists() },
                { assert new File("$outputDir/qc/somalier/relate/test/test.samples.tsv").exists() },
                { assert new File("$outputDir/qc/somalier/relate/test/test.html").exists() },
                { assert new File("$outputDir/multiqc/multiqc_data/multiqc_general_stats.txt").exists() },
                { assert new File("$outputDir/multiqc/multiqc_data/multiqc_somalier.txt").exists() },
                { assert new File("$outputDir/multiqc/multiqc_data/multiqc_data.json").exists() },
                { assert new File("$outputDir/multiqc/multiqc_data/multiqc.log").exists() },
                { assert new File("$outputDir/multiqc/multiqc_report.html").exists() },
                { assert new File("$outputDir/multiqc/multiqc_data/multiqc_sources.txt").exists() },
                { assert new File("$outputDir/multiqc/multiqc_data/multiqc_software_versions.txt").exists() },
                { assert new File("$outputDir/snvs/multi_sample/test/test_snv_annotated_ranked.vcf.gz").exists() },
                { assert new File("$outputDir/snvs/multi_sample/test/test_snv_annotated_ranked.vcf.gz.tbi").exists() },
                { assert new File("$outputDir/svs/multi_sample/test/test_svs.vcf.gz").exists() },
                { assert new File("$outputDir/svs/multi_sample/test/test_svs.vcf.gz.tbi").exists() },
                // Assert exists HG002_ONT_A
                { assert new File("$outputDir/aligned_reads/HG002_ONT_A/HG002_ONT_A_phased.bam.bai").exists() },
                { assert new File("$outputDir/cnv_calling/hificnv/HG002_ONT_A/HG002_ONT_A.log").exists() },
                { assert new File("$outputDir/methylation/modkit/pileup/phased/HG002_ONT_A/HG002_ONT_A_modkit_pileup_phased_1.bed.gz").exists() },
                { assert new File("$outputDir/methylation/modkit/pileup/phased/HG002_ONT_A/HG002_ONT_A_modkit_pileup_phased_1.bed.gz.tbi").exists() },
                { assert new File("$outputDir/methylation/modkit/pileup/phased/HG002_ONT_A/HG002_ONT_A_modkit_pileup_phased_2.bed.gz").exists() },
                { assert new File("$outputDir/methylation/modkit/pileup/phased/HG002_ONT_A/HG002_ONT_A_modkit_pileup_phased_2.bed.gz.tbi").exists() },
                { assert new File("$outputDir/methylation/modkit/pileup/phased/HG002_ONT_A/HG002_ONT_A_modkit_pileup_phased_ungrouped.bed.gz").exists() },
                { assert new File("$outputDir/methylation/modkit/pileup/phased/HG002_ONT_A/HG002_ONT_A_modkit_pileup_phased_ungrouped.bed.gz.tbi").exists() },
                { assert new File("$outputDir/paraphase/HG002_ONT_A/HG002_ONT_A.paraphase.bam.bai").exists() },
                { assert new File("$outputDir/paraphase/HG002_ONT_A/HG002_ONT_A_paraphase_vcfs/HG002_ONT_A_hba.vcf.gz").exists() },
                { assert new File("$outputDir/paraphase/HG002_ONT_A/HG002_ONT_A_paraphase_vcfs/HG002_ONT_A_hba.vcf.gz.tbi").exists() },
                { assert new File("$outputDir/paraphase/HG002_ONT_A/HG002_ONT_A.paraphase.json").exists() },
                { assert new File("$outputDir/qc/cramino/phased/HG002_ONT_A/HG002_ONT_A_cramino_aligned_phased.txt").exists() },
                { assert new File("$outputDir/qc/cramino/unphased/HG002_ONT_A/HG002_ONT_A_cramino_aligned.txt").exists() },
                { assert new File("$outputDir/aligned_reads/HG002_ONT_A/HG002_ONT_A_phased.bam.bai").exists() },
                { assert new File("$outputDir/phasing/whatshap/phase/HG002_ONT_A/HG002_ONT_A_phased.vcf.gz").exists() },
                { assert new File("$outputDir/phasing/whatshap/phase/HG002_ONT_A/HG002_ONT_A_phased.vcf.gz.tbi").exists() },
                { assert new File("$outputDir/phasing/whatshap/stats/HG002_ONT_A/HG002_ONT_A_stats.stats.tsv").exists() },
                { assert new File("$outputDir/phasing/whatshap/stats/HG002_ONT_A/HG002_ONT_A_stats.blocks.tsv").exists() },
                { assert new File("$outputDir/qc/fastqc/HG002_ONT_A/HG002_ONT_A_fastqc.html").exists() },
                { assert new File("$outputDir/qc/fastqc/HG002_ONT_A/HG002_ONT_A_fastqc.zip").exists() },
                { assert new File("$outputDir/snvs/single_sample/HG002_ONT_A/HG002_ONT_A_snv_annotated_ranked.vcf.gz").exists() },
                { assert new File("$outputDir/snvs/single_sample/HG002_ONT_A/HG002_ONT_A_snv_annotated_ranked.vcf.gz.tbi").exists() },
                { assert new File("$outputDir/svs/single_sample/HG002_ONT_A/HG002_ONT_A_sniffles.vcf.gz").exists() },
                { assert new File("$outputDir/svs/single_sample/HG002_ONT_A/HG002_ONT_A_sniffles.vcf.gz.tbi").exists() },
                // Assert exists HG002_ONT_B
                { assert new File("$outputDir/aligned_reads/HG002_ONT_B/HG002_ONT_B_phased.bam.bai").exists() },
                { assert new File("$outputDir/cnv_calling/hificnv/HG002_ONT_B/HG002_ONT_B.log").exists() },
                { assert new File("$outputDir/methylation/modkit/pileup/phased/HG002_ONT_B/HG002_ONT_B_modkit_pileup_phased_1.bed.gz").exists() },
                { assert new File("$outputDir/methylation/modkit/pileup/phased/HG002_ONT_B/HG002_ONT_B_modkit_pileup_phased_1.bed.gz.tbi").exists() },
                { assert new File("$outputDir/methylation/modkit/pileup/phased/HG002_ONT_B/HG002_ONT_B_modkit_pileup_phased_2.bed.gz").exists() },
                { assert new File("$outputDir/methylation/modkit/pileup/phased/HG002_ONT_B/HG002_ONT_B_modkit_pileup_phased_2.bed.gz.tbi").exists() },
                { assert new File("$outputDir/methylation/modkit/pileup/phased/HG002_ONT_B/HG002_ONT_B_modkit_pileup_phased_ungrouped.bed.gz").exists() },
                { assert new File("$outputDir/methylation/modkit/pileup/phased/HG002_ONT_B/HG002_ONT_B_modkit_pileup_phased_ungrouped.bed.gz.tbi").exists() },
                { assert new File("$outputDir/paraphase/HG002_ONT_B/HG002_ONT_B.paraphase.bam.bai").exists() },
                { assert new File("$outputDir/paraphase/HG002_ONT_B/HG002_ONT_B_paraphase_vcfs/HG002_ONT_B_hba.vcf.gz").exists() },
                { assert new File("$outputDir/paraphase/HG002_ONT_B/HG002_ONT_B_paraphase_vcfs/HG002_ONT_B_hba.vcf.gz.tbi").exists() },
                { assert new File("$outputDir/paraphase/HG002_ONT_B/HG002_ONT_B.paraphase.json").exists() },
                { assert new File("$outputDir/qc/cramino/phased/HG002_ONT_B/HG002_ONT_B_cramino_aligned_phased.txt").exists() },
                { assert new File("$outputDir/qc/cramino/unphased/HG002_ONT_B/HG002_ONT_B_cramino_aligned.txt").exists() },
                { assert new File("$outputDir/aligned_reads/HG002_ONT_B/HG002_ONT_B_phased.bam.bai").exists() },
                { assert new File("$outputDir/phasing/whatshap/phase/HG002_ONT_B/HG002_ONT_B_phased.vcf.gz").exists() },
                { assert new File("$outputDir/phasing/whatshap/phase/HG002_ONT_B/HG002_ONT_B_phased.vcf.gz.tbi").exists() },
                { assert new File("$outputDir/phasing/whatshap/stats/HG002_ONT_B/HG002_ONT_B_stats.stats.tsv").exists() },
                { assert new File("$outputDir/phasing/whatshap/stats/HG002_ONT_B/HG002_ONT_B_stats.blocks.tsv").exists() },
                { assert new File("$outputDir/qc/fastqc/HG002_ONT_B/HG002_ONT_B_fastqc.html").exists() },
                { assert new File("$outputDir/qc/fastqc/HG002_ONT_B/HG002_ONT_B_fastqc.zip").exists() },
                { assert new File("$outputDir/snvs/single_sample/HG002_ONT_B/HG002_ONT_B_snv_annotated_ranked.vcf.gz").exists() },
                { assert new File("$outputDir/snvs/single_sample/HG002_ONT_B/HG002_ONT_B_snv_annotated_ranked.vcf.gz.tbi").exists() },
                { assert new File("$outputDir/svs/single_sample/HG002_ONT_B/HG002_ONT_B_sniffles.vcf.gz").exists() },
                { assert new File("$outputDir/svs/single_sample/HG002_ONT_B/HG002_ONT_B_sniffles.vcf.gz.tbi").exists() }
            )
        }
    }
}
