# Supplementary material for: A national long-read sequencing study on chromosomal rearrangements uncovers hidden complexities
Source: Genome Res. 2024 Nov;34(11):1774–84. doi: 10.1101/gr.279510.124 (PMC11610602; doi:10.1101/gr.279510.124)
Supplement: Supplement 1 [file Supplemental_Code.zip › nallo-dev/docs/parameters.md]

# genomic-medicine-sweden/nallo pipeline parameters                                                                                                                            
                                                                                                                                                                               
Long-read variant calling pipeline                                                                                                                                             
                                                                                                                                                                               
## Workflow skip options                                                                                                                                                       
                                                                                                                                                                               
Allows skipping certain parts of the pipeline                                                                                                                                  
                                                                                                                                                                               
| Parameter | Description | Type | Default | Required | Hidden |                                                                                                               
|-----------|-----------|-----------|-----------|-----------|-----------|                                                                                                      
| `skip_qc` | Skip QC of reads | `boolean` | False |  |  |                                                                                                                     
| `skip_short_variant_calling` | Skip short variant calling | `boolean` | False |  |  |                                                                                        
| `skip_assembly_wf` | Skip genome assembly and assembly variant calling | `boolean` | False |  |  |                                                                           
| `skip_mapping_wf` | Skip read mapping (alignment) | `boolean` | False |  |  |                                                                                                
| `skip_methylation_wf` | Skip generation of methylation pileups | `boolean` | False |  |  |                                                                                   
| `skip_repeat_calling` | Skip tandem repeat calling | `boolean` | False |  |  |                                                                                               
| `skip_repeat_annotation` | Skip tandem repeat annotation | `boolean` | False |  |  |                                                                                         
| `skip_phasing_wf` | Skip phasing of variants and haplotagging of reads | `boolean` | False |  |  |                                                                           
| `skip_snv_annotation` | Skip short variant annotation | `boolean` | False |  |  |                                                                                            
| `skip_cnv_calling` | Skip CNV calling | `boolean` | False |  |  |                                                                                                            
| `skip_call_paralogs` | Skip the calling of specific paralogous genes | `boolean` | False |  |  |                                                                             
| `skip_rank_variants` | Skip ranking of short variants | `boolean` | False |  |  |                                                                                            
                                                                                                                                                                               
## Input/output options                                                                                                                                                        
                                                                                                                                                                               
Define where the pipeline should find input data and save output data.                                                                                                         
                                                                                                                                                                               
| Parameter | Description | Type | Default | Required | Hidden |                                                                                                               
|-----------|-----------|-----------|-----------|-----------|-----------|                                                                                                      
| `input` | Path to comma-separated file containing information about the samples in the experiment. <details><summary>Help</summary><small>You will need to create a design   
file with information about the samples in your experiment before running the pipeline. Use this parameter to specify its location. It has to be a comma-separated file with 3 
columns, and a header row.</small></details>| `string` |  | True |  |                                                                                                          
| `outdir` | The output directory where the results will be saved. You have to use absolute paths to storage on Cloud infrastructure. | `string` |  | True |  |                
| `email` | Email address for completion summary. <details><summary>Help</summary><small>Set this parameter to your e-mail address to get a summary e-mail with details of the 
run sent to you when the workflow exits. If set in your user config file (`~/.nextflow/config`) then you don't need to specify this on the command line for every              
run.</small></details>| `string` |  |  |  |                                                                                                                                    
| `multiqc_title` | MultiQC report title. Printed as page header, used for filename if not otherwise specified. | `string` |  |  |  |                                          
                                                                                                                                                                               
## Reference genome options                                                                                                                                                    
                                                                                                                                                                               
Reference genome related files and options required for the workflow.                                                                                                          
                                                                                                                                                                               
| Parameter | Description | Type | Default | Required | Hidden |                                                                                                               
|-----------|-----------|-----------|-----------|-----------|-----------|                                                                                                      
| `fasta` | Reference genome | `string` |  |  |  |                                                                                                                             
| `genome` | Name of iGenomes reference. <details><summary>Help</summary><small>If using a reference genome configured in the pipeline using iGenomes, use this parameter to   
give the ID for the reference. This is then used to build the full paths for all required reference genome files e.g. `--genome GRCh38`. <br><br>See the [nf-core website      
docs](https://nf-co.re/usage/reference_genomes) for more details.</small></details>| `string` |  |  |  |                                                                       
| `igenomes_ignore` | Do not load the iGenomes reference config. <details><summary>Help</summary><small>Do not load `igenomes.config` when running the pipeline. You may choose
this option if you observe clashes between custom parameters and those supplied in `igenomes.config`.</small></details>| `boolean` | True |  | True |                          
                                                                                                                                                                               
## Institutional config options                                                                                                                                                
                                                                                                                                                                               
Parameters used to describe centralised config profiles. These should not be edited.                                                                                           
                                                                                                                                                                               
| Parameter | Description | Type | Default | Required | Hidden |                                                                                                               
|-----------|-----------|-----------|-----------|-----------|-----------|                                                                                                      
| `custom_config_version` | Git commit id for Institutional configs. | `string` | master |  | True |                                                                           
| `custom_config_base` | Base directory for Institutional configs. <details><summary>Help</summary><small>If you're running offline, Nextflow will not be able to fetch the    
institutional config files from the internet. If you don't need them, then this is not a problem. If you do need them, you should download the files from the repo and tell    
Nextflow where to find them with this parameter.</small></details>| `string` | https://raw.githubusercontent.com/nf-core/configs/master |  | True |                            
| `config_profile_name` | Institutional config name. | `string` |  |  | True |                                                                                                 
| `config_profile_description` | Institutional config description. | `string` |  |  | True |                                                                                   
| `config_profile_contact` | Institutional config contact information. | `string` |  |  | True |                                                                               
| `config_profile_url` | Institutional config URL link. | `string` |  |  | True |                                                                                              
                                                                                                                                                                               
## Max job request options                                                                                                                                                     
                                                                                                                                                                               
Set the top limit for requested resources for any single job.                                                                                                                  
                                                                                                                                                                               
| Parameter | Description | Type | Default | Required | Hidden |                                                                                                               
|-----------|-----------|-----------|-----------|-----------|-----------|                                                                                                      
| `max_cpus` | Maximum number of CPUs that can be requested for any single job. <details><summary>Help</summary><small>Use to set an upper-limit for the CPU requirement for   
each process. Should be an integer e.g. `--max_cpus 1`</small></details>| `integer` | 16 |  | True |                                                                           
| `max_memory` | Maximum amount of memory that can be requested for any single job. <details><summary>Help</summary><small>Use to set an upper-limit for the memory requirement
for each process. Should be a string in the format integer-unit e.g. `--max_memory '8.GB'`</small></details>| `string` | 128.GB |  | True |                                    
| `max_time` | Maximum amount of time that can be requested for any single job. <details><summary>Help</summary><small>Use to set an upper-limit for the time requirement for  
each process. Should be a string in the format integer-unit e.g. `--max_time '2.h'`</small></details>| `string` | 240.h |  | True |                                            
                                                                                                                                                                               
## Generic options                                                                                                                                                             
                                                                                                                                                                               
Less common options for the pipeline, typically set in a config file.                                                                                                          
                                                                                                                                                                               
| Parameter | Description | Type | Default | Required | Hidden |                                                                                                               
|-----------|-----------|-----------|-----------|-----------|-----------|                                                                                                      
| `help` | Display help text. | `boolean` |  |  | True |                                                                                                                       
| `version` | Display version and exit. | `boolean` |  |  | True |                                                                                                             
| `publish_dir_mode` | Method used to save pipeline results to output directory. <details><summary>Help</summary><small>The Nextflow `publishDir` option specifies which       
intermediate files should be saved to the output directory. This option tells the pipeline what method should be used to move these files. See [Nextflow                       
docs](https://www.nextflow.io/docs/latest/process.html#publishdir) for details.</small></details>| `string` | copy |  | True |                                                 
| `email_on_fail` | Email address for completion summary, only when pipeline fails. <details><summary>Help</summary><small>An email address to send a summary email to when the
pipeline is completed - ONLY sent if the pipeline does not exit successfully.</small></details>| `string` |  |  | True |                                                       
| `plaintext_email` | Send plain-text email instead of HTML. | `boolean` |  |  | True |                                                                                        
| `max_multiqc_email_size` | File size limit when attaching MultiQC reports to summary emails. | `string` | 25.MB |  | True |                                                  
| `monochrome_logs` | Do not use coloured log outputs. | `boolean` |  |  | True |                                                                                              
| `hook_url` | Incoming hook URL for messaging service <details><summary>Help</summary><small>Incoming hook URL for messaging service. Currently, MS Teams and Slack are       
supported.</small></details>| `string` |  |  | True |                                                                                                                          
| `multiqc_config` | Custom config file to supply to MultiQC. | `string` |  |  | True |                                                                                        
| `multiqc_logo` | Custom logo file to supply to MultiQC. File name must also be set in the MultiQC config file | `string` |  |  | True |                                      
| `multiqc_methods_description` | Custom MultiQC yaml file containing HTML including a methods description. | `string` |  |  |  |                                              
| `validate_params` | Boolean whether to validate parameters against the schema at runtime | `boolean` | True |  | True |                                                      
| `validationShowHiddenParams` | Show all params when using `--help` <details><summary>Help</summary><small>By default, parameters set as _hidden_ in the schema are not shown 
on the command line when a user runs with `--help`. Specifying this option will tell the pipeline to show all parameters.</small></details>| `boolean` |  |  | True |          
| `validationSkipDuplicateCheck` | nf-validation related parameter | `boolean` |  |  | True |                                                                                  
| `validationS3PathCheck` | Boolean whether to validate validate AWS S3 paths | `boolean` |  |  | True |                                                                       
| `monochromeLogs` | Boolean whether to color nf-validation logs | `boolean` |  |  | True |                                                                                    
                                                                                                                                                                               
## Workflow options                                                                                                                                                            
                                                                                                                                                                               
Workflow options specific to genomic-medicine-sweden/nallo                                                                                                                     
                                                                                                                                                                               
| Parameter | Description | Type | Default | Required | Hidden |                                                                                                               
|-----------|-----------|-----------|-----------|-----------|-----------|                                                                                                      
| `preset` | Enable or disable certain parts of the pipeline by default, depending on data type (`revio`, `pacbio`, `ONT_R10`) | `string` | revio | True |  |                  
| `variant_caller` | Which short variant software to use (`deepvariant`) | `string` | deepvariant |  |  |                                                                      
| `phaser` | Which phasing software to use (`whatshap`, `hiphase_snv`, `hiphase_sv`) | `string` | whatshap |  |  |                                                             
| `hifiasm_mode` | Run hifiasm in hifi-only or hifi-trio mode (`hifi-only`, `trio-binning`) | `string` | hifi-only |  |  |                                                     
| `parallel_alignments` | If parallel_alignments is bigger than 1, input files will be split and aligned in parallel to reduce processing time. | `integer` | 1 |  |  |        
| `parallel_snv` | If parallel_snv is bigger than 1, short variant calling will be done in parallel to reduce processing time. | `integer` | 13 |  |  |                        
| `vep_cache_version` | VEP cache version | `integer` | 110 |  |  |                                                                                                            
| `vep_plugin_files` | A csv file with paths to vep plugin files. pLI and LoFtool are required. | `string` |  |  |  |                                                          
| `deepvariant_model_type` | Sets the model type used for DeepVariant. This is set automatically using `--preset` by default. | `string` | PACBIO |  | True |                  
| `extra_modkit_options` | Extra options to modkit, used for test profile. | `string` |  |  | True |                                                                           
| `extra_vep_options` | Extra options to VEP, used for test profile. | `string` |  |  | True |                                                                                 
| `extra_paraphase_options` | Extra options to Paraphase, used for test profile. | `string` |  |  | True |                                                                     
| `extra_hifiasm_options` | Extra options to hifiasm, used for test profile. | `string` |  |  | True |                                                                         
                                                                                                                                                                               
## File inputs                                                                                                                                                                 
                                                                                                                                                                               
The different files that are required. Some are only required by certain workflows, see the usage documentation.                                                               
                                                                                                                                                                               
| Parameter | Description | Type | Default | Required | Hidden |                                                                                                               
|-----------|-----------|-----------|-----------|-----------|-----------|                                                                                                      
| `cadd_prescored` | Path to a directory containing prescored indels for CADD. <details><summary>Help</summary><small>This folder contains the compressed files and indexes    
that would otherwise be in data/prescored folder as described in https://github.com/kircherlab/CADD-scripts/#manual-installation.</small></details>| `string` |  |  |  |       
| `cadd_resources` | Path to a directory containing CADD annotations. <details><summary>Help</summary><small>This folder contains the uncompressed files that would otherwise  
be in data/annotation folder as described in https://github.com/kircherlab/CADD-scripts/#manual-installation.</small></details>| `string` |  |  |  |                           
| `par_regions` | Provide a bed file of chrX and chrY PAR regions for dipcall and DeepVariant | `string` |  |  |  |                                                            
| `tandem_repeats` | A tandem repeat BED file for sniffles | `string` |  |  |  |                                                                                               
| `trgt_repeats` | A BED file with repeats to be genotyped with TRGT | `string` |  |  |  |                                                                                     
| `snp_db` | A csv file with echtvar databases to annotate SNVs with | `string` |  |  |  |                                                                                     
| `variant_catalog` | A variant catalog json-file for stranger | `string` |  |  |  |                                                                                           
| `variant_consequences_snv` | File containing list of SO terms listed in the order of severity from most severe to lease severe for annotating genomic SNVs.                  
<details><summary>Help</summary><small>For more information check https://ensembl.org/info/genome/variation/prediction/predicted_data.html</small></details>| `string` |  |  | 
|                                                                                                                                                                              
| `vep_cache` | A path to the VEP cache location | `string` |  |  |  |                                                                                                         
| `bed` | A BED file with regions of interest, used to limit short variant calling. | `string` |  |  |  |                                                                      
| `hificnv_xy` | A BED file containing expected copy number regions for XY samples. | `string` |  |  |  |                                                                      
| `hificnv_xx` | A BED file containing expected copy number regions for XX samples. | `string` |  |  |  |                                                                      
| `hificnv_exclude` | A BED file specifying regions to exclude with HiFiCNV, such as centromeres. | `string` |  |  |  |                                                        
| `reduced_penetrance` | A file with gene ids that have reduced penetrance. For use with genmod. | `string` |  |  |  |                                                         
| `score_config_snv` | A SNV rank model config file for genmod. | `string` |  |  |  |                                                                                          
| `somalier_sites` | A VCF of known polymorphic sites for somalier | `string` |  |  |  |                                                                                       
| `validationFailUnrecognisedParams` | Validation of parameters fails when an unrecognised parameter is found. <details><summary>Help</summary><small>By default, when an      
unrecognised parameter is found, it returns a warning.</small></details>| `boolean` |  |  | True |                                                                             
| `validationLenientMode` | Validation of parameters in lenient more. <details><summary>Help</summary><small>Allows string values that are parseable as numbers or booleans.   
For further information see [JSONSchema docs](https://github.com/everit-org/json-schema#lenient-mode).</small></details>| `boolean` |  |  | True |                             
| `pipelines_testdata_base_path` | Base URL or local path to location of pipeline test dataset files | `string` |                                                              
https://raw.githubusercontent.com/genomic-medicine-sweden/test-datasets/ |  | True |                                                                                           
                                                                                                                                                                               
