# Supplementary material for: A national long-read sequencing study on chromosomal rearrangements uncovers hidden complexities
Source: Genome Res. 2024 Nov;34(11):1774–84. doi: 10.1101/gr.279510.124 (PMC11610602; doi:10.1101/gr.279510.124)
Supplement: Supplement 1 [file Supplemental_Code.zip › nallo-dev/docs/README.md]

# genomic-medicine-sweden/nallo: Documentation

The genomic-medicine-sweden/nallo documentation is split into the following pages:

- [Usage](usage.md)
  - An overview of how the pipeline works, how to run it, and a description of command-line flags and pipeline parameters needed to run the pipeline.
- [Parameters](parameters.md)
  - A description of all available pipeline parameters, including those not descibed in [Usage](usage.md).
- [Output](output.md)
  - An overview of the different results produced by the pipeline and how to interpret them.
