# Supplementary material for: A national long-read sequencing study on chromosomal rearrangements uncovers hidden complexities
Source: Genome Res. 2024 Nov;34(11):1774–84. doi: 10.1101/gr.279510.124 (PMC11610602; doi:10.1101/gr.279510.124)
Supplement: Supplement 1 [file Supplemental_Code.zip › nallo-dev/.devcontainer/devcontainer.json]

{
    "name": "nfcore",
    "image": "nfcore/gitpod:latest",
    "remoteUser": "gitpod",
    "runArgs": ["--privileged"],

    // Configure tool-specific properties.
    "customizations": {
        // Configure properties specific to VS Code.
        "vscode": {
            // Set *default* container specific settings.json values on container create.
            "settings": {
                "python.defaultInterpreterPath": "/opt/conda/bin/python"
            },

            // Add the IDs of extensions you want installed when the container is created.
            "extensions": ["ms-python.python", "ms-python.vscode-pylance", "nf-core.nf-core-extensionpack"]
        }
    }
}
