# Supplementary material for: A national long-read sequencing study on chromosomal rearrangements uncovers hidden complexities
Source: Genome Res. 2024 Nov;34(11):1774–84. doi: 10.1101/gr.279510.124 (PMC11610602; doi:10.1101/gr.279510.124)
Supplement: Supplement 1 [file Supplemental_Code.zip › nallo-dev/assets/cadd_to_vcf_header_-1.0-.txt]

##INFO=<ID=CADD,Number=1,Type=Float,Description="PHRED-like scaled CADD score.">
