# Supplementary material for: A national long-read sequencing study on chromosomal rearrangements uncovers hidden complexities
Source: Genome Res. 2024 Nov;34(11):1774–84. doi: 10.1101/gr.279510.124 (PMC11610602; doi:10.1101/gr.279510.124)
Supplement: Supplement 1 [file Supplemental_Code.zip › nallo-dev/assets/schema_input.json]

{
    "$schema": "http://json-schema.org/draft-07/schema",
    "$id": "https://raw.githubusercontent.com/genomic-medicine-sweden/nallo/master/assets/schema_input.json",
    "title": "genomic-medicine-sweden/nallo pipeline - params.input schema",
    "description": "Schema for the file provided with params.input",
    "type": "array",
    "items": {
        "type": "object",
        "properties": {
            "sample": {
                "type": "string",
                "pattern": "^\\S+$",
                "errorMessage": "Sample name must be provided and cannot contain spaces",
                "meta": ["id"]
            },
            "file": {
                "format": "file-path",
                "type": "string",
                "pattern": "^\\S+\\.(f(ast)?q\\.gz|bam)$",
                "errorMessage": "FastQ or BAM file must be provided, cannot contain spaces and must have extension '.fq.gz', '.fastq.gz' or '.bam'"
            },
            "family_id": {
                "type": "string",
                "pattern": "^\\S+$",
                "errorMessage": "Family ID must be provided and cannot contain spaces. If no family ID is available, use the same ID as the sample.",
                "meta": ["family_id"]
            },
            "paternal_id": {
                "type": "string",
                "pattern": "^\\S+$",
                "errorMessage": "Paternal ID must be provided and cannot contain spaces. If no paternal ID is available, use 0.",
                "meta": ["paternal_id"]
            },
            "maternal_id": {
                "type": "string",
                "pattern": "^\\S+$",
                "errorMessage": "Maternal ID must be provided and cannot contain spaces. If no maternal ID is available, use 0.",
                "meta": ["maternal_id"]
            },
            "sex": {
                "type": "integer",
                "enum": [0, 1, 2],
                "errorMessage": "Sex must be provided as 0 (missing), 1 (male) or 2 (female).",
                "meta": ["sex"]
            },
            "phenotype": {
                "type": "integer",
                "enum": [0, 1, 2],
                "errorMessage": "Phenoype must be provided as 0 (missing), 1 (unaffected) or 2 (affected)",
                "meta": ["phenotype"]
            },
            "project": {
                "type": "string",
                "pattern": "^\\S+$",
                "errorMessage": "Project name must be provided and cannot contain spaces, needs to be the same for all samples",
                "meta": ["project"]
            }
        },
        "required": ["sample", "file", "family_id", "paternal_id", "maternal_id", "sex", "phenotype", "project"]
    }
}
