# Supplementary material for: A national long-read sequencing study on chromosomal rearrangements uncovers hidden complexities
Source: Genome Res. 2024 Nov;34(11):1774–84. doi: 10.1101/gr.279510.124 (PMC11610602; doi:10.1101/gr.279510.124)
Supplement: Supplement 1 [file Supplemental_Code.zip › nallo-dev/assets/schema_snpdb.json]

{
    "$schema": "http://json-schema.org/draft-07/schema",
    "$id": "https://raw.githubusercontent.com/genomic-medicine-sweden/nallo/master/assets/schema_gvcfs.json",
    "title": "genomic-medicine-sweden/nallo pipeline - params.extra_gvcfs schema",
    "description": "Schema for the file provided with params.extra_gvcfs",
    "type": "array",
    "items": {
        "type": "object",
        "properties": {
            "sample": {
                "type": "string",
                "pattern": "^\\S+$",
                "errorMessage": "Sample name must be provided and cannot contain spaces",
                "meta": ["id"]
            },
            "file": {
                "format": "file-path",
                "type": "string",
                "pattern": "^\\S+\\.zip$",
                "errorMessage": "gVCF file must be provided, cannot contain spaces and must have extension 'g.vcf.gz' or 'gvcf.gz'"
            }
        },
        "required": ["sample", "file"]
    }
}
