# Supplementary material for: A national long-read sequencing study on chromosomal rearrangements uncovers hidden complexities
Source: Genome Res. 2024 Nov;34(11):1774–84. doi: 10.1101/gr.279510.124 (PMC11610602; doi:10.1101/gr.279510.124)
Supplement: Supplement 1 [file Supplemental_Code.zip › nallo-dev/assets/multiqc_config.yml]

report_comment: >

  This report has been generated by the <a href="https://github.com/genomic-medicine-sweden/nallo/tree/dev" target="_blank">genomic-medicine-sweden/nallo</a>
  analysis pipeline.

report_section_order:
  "genomic-medicine-sweden-nallo-methods-description":
    order: -1000
  software_versions:
    order: -1001
  "genomic-medicine-sweden-nallo-summary":
    order: -1002

export_plots: true

disable_version_detection: true
