# Supplementary material for: A national long-read sequencing study on chromosomal rearrangements uncovers hidden complexities
Source: Genome Res. 2024 Nov;34(11):1774–84. doi: 10.1101/gr.279510.124 (PMC11610602; doi:10.1101/gr.279510.124)
Supplement: Supplement 1 [file Supplemental_Code.zip › nallo-dev/assets/email_template.txt]

Run Name: $runName

<% if (success){
    out << "## genomic-medicine-sweden/nallo execution completed successfully! ##"
} else {
    out << """####################################################
## genomic-medicine-sweden/nallo execution completed unsuccessfully! ##
####################################################
The exit status of the task that caused the workflow execution to fail was: $exitStatus.
The full error message was:

${errorReport}
"""
} %>


The workflow was completed at $dateComplete (duration: $duration)

The command used to launch the workflow was as follows:

  $commandLine


Pipeline Configuration:
-----------------------
<% out << summary.collect{ k,v -> " - $k: $v" }.join("\n") %>

--
genomic-medicine-sweden/nallo
https://github.com/genomic-medicine-sweden/nallo
