# Supplementary material for: A national long-read sequencing study on chromosomal rearrangements uncovers hidden complexities
Source: Genome Res. 2024 Nov;34(11):1774–84. doi: 10.1101/gr.279510.124 (PMC11610602; doi:10.1101/gr.279510.124)
Supplement: Supplement 1 [file Supplemental_Code.zip › nallo-dev/assets/slackreport.json]

{
    "attachments": [
        {
            "fallback": "Plain-text summary of the attachment.",
            "color": "<% if (success) { %>good<% } else { %>danger<%} %>",
            "author_name": "genomic-medicine-sweden/nallo ${version} - ${runName}",
            "author_icon": "https://www.nextflow.io/docs/latest/_static/favicon.ico",
            "text": "<% if (success) { %>Pipeline completed successfully!<% } else { %>Pipeline completed with errors<% } %>",
            "fields": [
                {
                    "title": "Command used to launch the workflow",
                    "value": "```${commandLine}```",
                    "short": false
                }
                <%
                    if (!success) { %>
                    ,
                    {
                        "title": "Full error message",
                        "value": "```${errorReport}```",
                        "short": false
                    },
                    {
                        "title": "Pipeline configuration",
                        "value": "<% out << summary.collect{ k,v -> k == "hook_url" ? "_${k}_: (_hidden_)" : ( ( v.class.toString().contains('Path') || ( v.class.toString().contains('String') && v.contains('/') ) ) ? "_${k}_: `${v}`" : (v.class.toString().contains('DateTime') ? ("_${k}_: " + v.format(java.time.format.DateTimeFormatter.ofLocalizedDateTime(java.time.format.FormatStyle.MEDIUM))) : "_${k}_: ${v}") ) }.join(",\n") %>",
                        "short": false
                    }
                    <% }
                %>
            ],
            "footer": "Completed at <% out << dateComplete.format(java.time.format.DateTimeFormatter.ofLocalizedDateTime(java.time.format.FormatStyle.MEDIUM)) %> (duration: ${duration})"
        }
    ]
}
