# Supplementary material for: A national long-read sequencing study on chromosomal rearrangements uncovers hidden complexities
Source: Genome Res. 2024 Nov;34(11):1774–84. doi: 10.1101/gr.279510.124 (PMC11610602; doi:10.1101/gr.279510.124)
Supplement: Supplement 1 [file Supplemental_Code.zip › nallo-dev/assets/vep_plugin_files_schema.json]

{
    "$schema": "http://json-schema.org/draft-07/schema",
    "$id": "https://raw.githubusercontent.com/genomic-medicine-sweden/nallo/master/assets/vep_plugin_files_schema.json",
    "title": "Schema for VEP plugin files and their indices",
    "description": "Schema for VEP plugin files and their indices",
    "type": "array",
    "items": {
        "type": "object",
        "properties": {
            "vep_files": {
                "type": "string",
                "anyOf": [
                    {
                        "format": "file-path"
                    },
                    {
                        "format": "directory-path"
                    }
                ],
                "exists": true,
                "description": "Path to vep plugin files and their indices"
            }
        },
        "required": ["vep_files"]
    }
}
