# Supplementary material for: A national long-read sequencing study on chromosomal rearrangements uncovers hidden complexities
Source: Genome Res. 2024 Nov;34(11):1774–84. doi: 10.1101/gr.279510.124 (PMC11610602; doi:10.1101/gr.279510.124)
Supplement: Supplement 1 [file Supplemental_Code.zip › nallo-dev/assets/samplesheet.csv]

sample	file	family_id	paternal_id	maternal_id	sex	phenotype
sample_1	/path/to/fastq_or_bam/files/sample_1.fastq.gz	FAM	0	0	0	2
sample_2	/path/to/fastq_or_bam/files/sample_2.bam	FAM	0	0	1	1
