# Supplementary material for: A national long-read sequencing study on chromosomal rearrangements uncovers hidden complexities
Source: Genome Res. 2024 Nov;34(11):1774–84. doi: 10.1101/gr.279510.124 (PMC11610602; doi:10.1101/gr.279510.124)
Supplement: Supplement 1 [file Supplemental_Code.zip › nallo-dev/assets/adaptivecard.json]

{
    "type": "message",
    "attachments": [
        {
            "contentType": "application/vnd.microsoft.card.adaptive",
            "contentUrl": null,
            "content": {
                "\$schema": "http://adaptivecards.io/schemas/adaptive-card.json",
                "msteams": {
                    "width": "Full"
                },
                "type": "AdaptiveCard",
                "version": "1.2",
                "body": [
                    {
                        "type": "TextBlock",
                        "size": "Large",
                        "weight": "Bolder",
                        "color": "<% if (success) { %>Good<% } else { %>Attention<%} %>",
                        "text": "genomic-medicine-sweden/nallo v${version} - ${runName}",
                        "wrap": true
                    },
                    {
                        "type": "TextBlock",
                        "spacing": "None",
                        "text": "Completed at ${dateComplete} (duration: ${duration})",
                        "isSubtle": true,
                        "wrap": true
                    },
                    {
                        "type": "TextBlock",
                        "text": "<% if (success) { %>Pipeline completed successfully!<% } else { %>Pipeline completed with errors. The full error message was: ${errorReport}.<% } %>",
                        "wrap": true
                    },
                    {
                        "type": "TextBlock",
                        "text": "The command used to launch the workflow was as follows:",
                        "wrap": true
                    },
                    {
                        "type": "TextBlock",
                        "text": "${commandLine}",
                        "isSubtle": true,
                        "wrap": true
                    }
                ],
                "actions": [
                    {
                        "type": "Action.ShowCard",
                        "title": "Pipeline Configuration",
                        "card": {
                            "type": "AdaptiveCard",
                            "\$schema": "http://adaptivecards.io/schemas/adaptive-card.json",
                            "body": [
                                {
                                    "type": "FactSet",
                                    "facts": [<% out << summary.collect{ k,v -> "{\"title\": \"$k\", \"value\" : \"$v\"}"}.join(",\n") %>
                                    ]
                                }
                            ]
                        }
                    }
                ]
            }
        }
    ]
}
