# Supplementary material for: A national long-read sequencing study on chromosomal rearrangements uncovers hidden complexities
Source: Genome Res. 2024 Nov;34(11):1774–84. doi: 10.1101/gr.279510.124 (PMC11610602; doi:10.1101/gr.279510.124)
Supplement: Supplement 1 [file Supplemental_Code.zip › nallo-dev/conf/base.config]

/*
~~~~~~~~~~~~~~~~~~~~~~~~~~~~~~~~~~~~~~~~~~~~~~~~~~~~~~~~~~~~~~~~~~~~~~~~~~~~~~~~~~~~~~~~
    genomic-medicine-sweden/nallo Nextflow base config file
~~~~~~~~~~~~~~~~~~~~~~~~~~~~~~~~~~~~~~~~~~~~~~~~~~~~~~~~~~~~~~~~~~~~~~~~~~~~~~~~~~~~~~~~
    A 'blank slate' config file, appropriate for general use on most high performance
    compute environments. Assumes that all software is installed and available on
    the PATH. Runs in `local` mode - all jobs will be run on the logged in environment.
----------------------------------------------------------------------------------------
*/

process {

    cpus   = { check_max( 1    * task.attempt, 'cpus'   ) }
    memory = { check_max( 6.GB * task.attempt, 'memory' ) }
    time   = { check_max( 4.h  * task.attempt, 'time'   ) }

    errorStrategy = { task.exitStatus in ((130..145) + 104) ? 'retry' : 'finish' }
    maxRetries    = 1
    maxErrors     = '-1'

    // Process-specific resource requirements
    // NOTE - Please try and re-use the labels below as much as possible.
    //        These labels are used and recognised by default in DSL2 files hosted on nf-core/modules.
    //        If possible, it would be nice to keep the same label naming convention when
    //        adding in your local modules too.
    withLabel:process_single {
        cpus   = { check_max( 1                  , 'cpus'    ) }
        memory = { check_max( 6.GB * task.attempt, 'memory'  ) }
        time   = { check_max( 4.h  * task.attempt, 'time'    ) }
    }
    withLabel:process_low {
        cpus   = { check_max( 2     * task.attempt, 'cpus'    ) }
        memory = { check_max( 12.GB * task.attempt, 'memory'  ) }
        time   = { check_max( 4.h   * task.attempt, 'time'    ) }
    }
    withLabel:process_medium {
        cpus   = { check_max( 6     * task.attempt, 'cpus'    ) }
        memory = { check_max( 36.GB * task.attempt, 'memory'  ) }
        time   = { check_max( 8.h   * task.attempt, 'time'    ) }
    }
    withLabel:process_high {
        cpus   = { check_max( 12    * task.attempt, 'cpus'    ) }
        memory = { check_max( 72.GB * task.attempt, 'memory'  ) }
        time   = { check_max( 16.h  * task.attempt, 'time'    ) }
    }
    withLabel:process_long {
        time   = { check_max( 20.h  * task.attempt, 'time'    ) }
    }
    withLabel:process_high_memory {
        memory = { check_max( 200.GB * task.attempt, 'memory' ) }
    }
    withName: 'HIFIASM' {
        time   = { check_max( 36.h  * task.attempt, 'time'    ) }
    }

    withLabel:error_ignore {
        errorStrategy = 'ignore'
    }
    withLabel:error_retry {
        errorStrategy = 'retry'
        maxRetries    = 2
    }

    withName: '.*:SAMTOOLS_MERGE' {
        label = 'process_medium'
    }
}
