# Supplementary material for: A national long-read sequencing study on chromosomal rearrangements uncovers hidden complexities
Source: Genome Res. 2024 Nov;34(11):1774–84. doi: 10.1101/gr.279510.124 (PMC11610602; doi:10.1101/gr.279510.124)
Supplement: Supplement 1 [file Supplemental_Code.zip › nallo-dev/subworkflows/local/cnv.nf]

include { HIFICNV                      } from '../../modules/local/pacbio/hificnv'
include { TABIX_TABIX as TABIX_HIFICNV } from '../../modules/nf-core/tabix/tabix/'

workflow CNV {

    take:
    ch_bam_bai_vcf // channel: [ val(meta), [[ bam ], [bai], [vcf] ]
    ch_fasta
    ch_expected_xy_bed
    ch_expected_xx_bed
    ch_exclude_bed

    main:
    ch_versions     = Channel.empty()

    // Split samples if male or female
    ch_bam_bai_vcf
        .branch{ meta, bam, bai, vcf ->
            male:   meta.sex == 1
            female: meta.sex == 2
        }
        .set{branched_bam}

    // Then merge male with XY-bed
    branched_bam
        .male
        .combine(ch_expected_xy_bed)
        .set {branched_bam_male}

    // And female with XX-bed
    branched_bam
        .female
        .combine(ch_expected_xx_bed)
        .set {branched_bam_female}

    // Concatenate the two channels
    branched_bam_male
        .concat(branched_bam_female)
        .set{ ch_hificnv_in }

    // Run HiFiCNV
    HIFICNV(ch_hificnv_in, ch_fasta, ch_exclude_bed)
    ch_versions = ch_versions.mix(HIFICNV.out.versions)

    TABIX_HIFICNV(HIFICNV.out.vcf)
    ch_versions = ch_versions.mix(TABIX_HIFICNV.out.versions)

    emit:
    versions = ch_versions                  // channel: [ versions.yml ]
}
