# Supplementary material for: A national long-read sequencing study on chromosomal rearrangements uncovers hidden complexities
Source: Genome Res. 2024 Nov;34(11):1774–84. doi: 10.1101/gr.279510.124 (PMC11610602; doi:10.1101/gr.279510.124)
Supplement: Supplement 1 [file Supplemental_Code.zip › nallo-dev/.github/workflows/linting_comment.yml]

name: nf-core linting comment
# This workflow is triggered after the linting action is complete
# It posts an automated comment to the PR, even if the PR is coming from a fork

on:
  workflow_run:
    workflows: ["nf-core linting"]

jobs:
  test:
    runs-on: ubuntu-latest
    steps:
      - name: Download lint results
        uses: dawidd6/action-download-artifact@09f2f74827fd3a8607589e5ad7f9398816f540fe # v3
        with:
          workflow: linting.yml
          workflow_conclusion: completed

      - name: Get PR number
        id: pr_number
        run: echo "pr_number=$(cat linting-logs/PR_number.txt)" >> $GITHUB_OUTPUT

      - name: Post PR comment
        uses: marocchino/sticky-pull-request-comment@331f8f5b4215f0445d3c07b4967662a32a2d3e31 # v2
        with:
          GITHUB_TOKEN: ${{ secrets.GITHUB_TOKEN }}
          number: ${{ steps.pr_number.outputs.pr_number }}
          path: linting-logs/lint_results.md
