# Supplementary material for: A national long-read sequencing study on chromosomal rearrangements uncovers hidden complexities
Source: Genome Res. 2024 Nov;34(11):1774–84. doi: 10.1101/gr.279510.124 (PMC11610602; doi:10.1101/gr.279510.124)
Supplement: Supplement 1 [file Supplemental_Code.zip › nallo-dev/.github/workflows/branch.yml]

name: nf-core branch protection
# This workflow is triggered on PRs to master branch on the repository
# It fails when someone tries to make a PR against the nf-core `master` branch instead of `dev`
on:
  pull_request_target:
    branches: [master]

jobs:
  test:
    runs-on: ubuntu-latest
    steps:
      # PRs to the nf-core repo master branch are only ok if coming from the nf-core repo `dev` or any `patch` branches
      - name: Check PRs
        if: github.repository == 'genomic-medicine-sweden/nallo'
        run: |
          { [[ ${{github.event.pull_request.head.repo.full_name }} == genomic-medicine-sweden/nallo ]] && [[ $GITHUB_HEAD_REF == "dev" ]]; } || [[ $GITHUB_HEAD_REF == "patch" ]]

      # If the above check failed, post a comment on the PR explaining the failure
      # NOTE - this doesn't currently work if the PR is coming from a fork, due to limitations in GitHub actions secrets
      - name: Post PR comment
        if: failure()
        uses: mshick/add-pr-comment@b8f338c590a895d50bcbfa6c5859251edc8952fc # v2
        with:
          message: |
            ## This PR is against the `master` branch :x:

            * Do not close this PR
            * Click _Edit_ and change the `base` to `dev`
            * This CI test will remain failed until you push a new commit

            ---

            Hi @${{ github.event.pull_request.user.login }},

            It looks like this pull-request is has been made against the [${{github.event.pull_request.head.repo.full_name }}](https://github.com/${{github.event.pull_request.head.repo.full_name }}) `master` branch.
            The `master` branch on nf-core repositories should always contain code from the latest release.
            Because of this, PRs to `master` are only allowed if they come from the [${{github.event.pull_request.head.repo.full_name }}](https://github.com/${{github.event.pull_request.head.repo.full_name }}) `dev` branch.

            You do not need to close this PR, you can change the target branch to `dev` by clicking the _"Edit"_ button at the top of this page.
            Note that even after this, the test will continue to show as failing until you push a new commit.

            Thanks again for your contribution!
          repo-token: ${{ secrets.GITHUB_TOKEN }}
          allow-repeats: false
