# Supplementary material for: A national long-read sequencing study on chromosomal rearrangements uncovers hidden complexities
Source: Genome Res. 2024 Nov;34(11):1774–84. doi: 10.1101/gr.279510.124 (PMC11610602; doi:10.1101/gr.279510.124)
Supplement: Supplement 1 [file Supplemental_Code.zip › nallo-dev/.github/workflows/fix-linting.yml]

name: Fix linting from a comment
on:
  issue_comment:
    types: [created]

jobs:
  fix-linting:
    # Only run if comment is on a PR with the main repo, and if it contains the magic keywords
    if: >
      contains(github.event.comment.html_url, '/pull/') &&
      contains(github.event.comment.body, '@nf-core-bot fix linting') &&
      github.repository == 'genomic-medicine-sweden/nallo'
    runs-on: ubuntu-latest
    steps:
      # Use the @nf-core-bot token to check out so we can push later
      - uses: actions/checkout@0ad4b8fadaa221de15dcec353f45205ec38ea70b # v4
        with:
          token: ${{ secrets.nf_core_bot_auth_token }}

      # indication that the linting is being fixed
      - name: React on comment
        uses: peter-evans/create-or-update-comment@71345be0265236311c031f5c7866368bd1eff043 # v4
        with:
          comment-id: ${{ github.event.comment.id }}
          reactions: eyes

      # Action runs on the issue comment, so we don't get the PR by default
      # Use the gh cli to check out the PR
      - name: Checkout Pull Request
        run: gh pr checkout ${{ github.event.issue.number }}
        env:
          GITHUB_TOKEN: ${{ secrets.nf_core_bot_auth_token }}

      # Install and run pre-commit
      - uses: actions/setup-python@82c7e631bb3cdc910f68e0081d67478d79c6982d # v5
        with:
          python-version: "3.12"

      - name: Install pre-commit
        run: pip install pre-commit

      - name: Run pre-commit
        id: pre-commit
        run: pre-commit run --all-files
        continue-on-error: true

      # indication that the linting has finished
      - name: react if linting finished succesfully
        if: steps.pre-commit.outcome == 'success'
        uses: peter-evans/create-or-update-comment@71345be0265236311c031f5c7866368bd1eff043 # v4
        with:
          comment-id: ${{ github.event.comment.id }}
          reactions: "+1"

      - name: Commit & push changes
        id: commit-and-push
        if: steps.pre-commit.outcome == 'failure'
        run: |
          git config user.email "core@nf-co.re"
          git config user.name "nf-core-bot"
          git config push.default upstream
          git add .
          git status
          git commit -m "[automated] Fix code linting"
          git push

      - name: react if linting errors were fixed
        id: react-if-fixed
        if: steps.commit-and-push.outcome == 'success'
        uses: peter-evans/create-or-update-comment@71345be0265236311c031f5c7866368bd1eff043 # v4
        with:
          comment-id: ${{ github.event.comment.id }}
          reactions: hooray

      - name: react if linting errors were not fixed
        if: steps.commit-and-push.outcome == 'failure'
        uses: peter-evans/create-or-update-comment@71345be0265236311c031f5c7866368bd1eff043 # v4
        with:
          comment-id: ${{ github.event.comment.id }}
          reactions: confused

      - name: react if linting errors were not fixed
        if: steps.commit-and-push.outcome  == 'failure'
        uses: peter-evans/create-or-update-comment@71345be0265236311c031f5c7866368bd1eff043 # v4
        with:
          issue-number: ${{ github.event.issue.number }}
          body: |
            @${{ github.actor }} I tried to fix the linting errors, but it didn't work. Please fix them manually.
            See [CI log](https://github.com/genomic-medicine-sweden/nallo/actions/runs/${{ github.run_id }}) for more details.
