# Supplementary material for: A national long-read sequencing study on chromosomal rearrangements uncovers hidden complexities
Source: Genome Res. 2024 Nov;34(11):1774–84. doi: 10.1101/gr.279510.124 (PMC11610602; doi:10.1101/gr.279510.124)
Supplement: Supplement 1 [file Supplemental_Code.zip › nallo-dev/.github/workflows/clean-up.yml]

name: "Close user-tagged issues and PRs"
on:
  schedule:
    - cron: "0 0 * * 0" # Once a week

jobs:
  clean-up:
    runs-on: ubuntu-latest
    permissions:
      issues: write
      pull-requests: write
    steps:
      - uses: actions/stale@28ca1036281a5e5922ead5184a1bbf96e5fc984e # v9
        with:
          stale-issue-message: "This issue has been tagged as awaiting-changes or awaiting-feedback by an nf-core contributor. Remove stale label or add a comment otherwise this issue will be closed in 20 days."
          stale-pr-message: "This PR has been tagged as awaiting-changes or awaiting-feedback by an nf-core contributor. Remove stale label or add a comment if it is still useful."
          close-issue-message: "This issue was closed because it has been tagged as awaiting-changes or awaiting-feedback by an nf-core contributor and then staled for 20 days with no activity."
          days-before-stale: 30
          days-before-close: 20
          days-before-pr-close: -1
          any-of-labels: "awaiting-changes,awaiting-feedback"
          exempt-issue-labels: "WIP"
          exempt-pr-labels: "WIP"
          repo-token: "${{ secrets.GITHUB_TOKEN }}"
