# Supplementary material for: A national long-read sequencing study on chromosomal rearrangements uncovers hidden complexities
Source: Genome Res. 2024 Nov;34(11):1774–84. doi: 10.1101/gr.279510.124 (PMC11610602; doi:10.1101/gr.279510.124)
Supplement: Supplement 1 [file Supplemental_Code.zip › nallo-dev/.github/workflows/awstest.yml]

name: nf-core AWS test
# This workflow can be triggered manually with the GitHub actions workflow dispatch button.
# It runs the -profile 'test' on AWS batch

on:
  workflow_dispatch:
jobs:
  run-tower:
    name: Run AWS tests
    if: github.repository == 'fellen31/nallo'
    runs-on: ubuntu-latest
    steps:
      # Launch workflow using Tower CLI tool action
      - name: Launch workflow via tower
        uses: seqeralabs/action-tower-launch@v1
        with:
          workspace_id: ${{ secrets.TOWER_WORKSPACE_ID }}
          access_token: ${{ secrets.TOWER_ACCESS_TOKEN }}
          compute_env: ${{ secrets.TOWER_COMPUTE_ENV }}
          workdir: s3://${{ secrets.AWS_S3_BUCKET }}/work/nallo/work-${{ github.sha }}
          parameters: |
            {
              "outdir": "s3://${{ secrets.AWS_S3_BUCKET }}/nallo/results-test-${{ github.sha }}"
            }
          profiles: test,aws_tower
      - uses: actions/upload-artifact@v3
        with:
          name: Tower debug log file
          path: tower_action_*.log
