# Supplementary material for: A national long-read sequencing study on chromosomal rearrangements uncovers hidden complexities
Source: Genome Res. 2024 Nov;34(11):1774–84. doi: 10.1101/gr.279510.124 (PMC11610602; doi:10.1101/gr.279510.124)
Supplement: Supplement 1 [file Supplemental_Code.zip › nallo-dev/.github/workflows/download_pipeline.yml]

name: Test successful pipeline download with 'nf-core download'

# Run the workflow when:
#  - dispatched manually
#  - when a PR is opened or reopened to master branch
#  - the head branch of the pull request is updated, i.e. if fixes for a release are pushed last minute to dev.
on:
  workflow_dispatch:
    inputs:
      testbranch:
        description: "The specific branch you wish to utilize for the test execution of nf-core download."
        required: true
        default: "dev"
  pull_request:
    types:
      - opened
      - edited
      - synchronize
    branches:
      - master
  pull_request_target:
    branches:
      - master

env:
  NXF_ANSI_LOG: false

jobs:
  download:
    runs-on: ubuntu-latest
    steps:
      - name: Install Nextflow
        uses: nf-core/setup-nextflow@v2

      - name: Disk space cleanup
        uses: jlumbroso/free-disk-space@54081f138730dfa15788a46383842cd2f914a1be # v1.3.1

      - uses: actions/setup-python@82c7e631bb3cdc910f68e0081d67478d79c6982d # v5
        with:
          python-version: "3.12"
          architecture: "x64"
      - uses: eWaterCycle/setup-singularity@931d4e31109e875b13309ae1d07c70ca8fbc8537 # v7
        with:
          singularity-version: 3.8.3

      - name: Install dependencies
        run: |
          python -m pip install --upgrade pip
          pip install git+https://github.com/nf-core/tools.git@dev

      - name: Get the repository name and current branch set as environment variable
        run: |
          echo "REPO_LOWERCASE=${GITHUB_REPOSITORY,,}" >> ${GITHUB_ENV}
          echo "REPOTITLE_LOWERCASE=$(basename ${GITHUB_REPOSITORY,,})" >> ${GITHUB_ENV}
          echo "REPO_BRANCH=${{ github.event.inputs.testbranch || 'dev' }}" >> ${GITHUB_ENV}

      - name: Download the pipeline
        env:
          NXF_SINGULARITY_CACHEDIR: ./
        run: |
          nf-core download ${{ env.REPO_LOWERCASE }} \
          --revision ${{ env.REPO_BRANCH }} \
          --outdir ./${{ env.REPOTITLE_LOWERCASE }} \
          --compress "none" \
          --container-system 'singularity' \
          --container-library "quay.io" -l "docker.io" -l "ghcr.io" \
          --container-cache-utilisation 'amend' \
          --download-configuration

      - name: Inspect download
        run: tree ./${{ env.REPOTITLE_LOWERCASE }}

      - name: Run the downloaded pipeline (stub)
        id: stub_run_pipeline
        continue-on-error: true
        env:
          NXF_SINGULARITY_CACHEDIR: ./
          NXF_SINGULARITY_HOME_MOUNT: true
        run: nextflow run ./${{ env.REPOTITLE_LOWERCASE }}/$( sed 's/\W/_/g' <<< ${{ env.REPO_BRANCH }}) -stub -profile test,singularity --outdir ./results
      - name: Run the downloaded pipeline (stub run not supported)
        id: run_pipeline
        if: ${{ job.steps.stub_run_pipeline.status == failure() }}
        env:
          NXF_SINGULARITY_CACHEDIR: ./
          NXF_SINGULARITY_HOME_MOUNT: true
        run: nextflow run ./${{ env.REPOTITLE_LOWERCASE }}/$( sed 's/\W/_/g' <<< ${{ env.REPO_BRANCH }}) -profile test,singularity --outdir ./results
