# Supplementary material for: A national long-read sequencing study on chromosomal rearrangements uncovers hidden complexities
Source: Genome Res. 2024 Nov;34(11):1774–84. doi: 10.1101/gr.279510.124 (PMC11610602; doi:10.1101/gr.279510.124)
Supplement: Supplement 1 [file Supplemental_Code.zip › nallo-dev/.github/ISSUE_TEMPLATE/feature_request.yml]

name: Feature request
description: Suggest an idea for the genomic-medicine-sweden/nallo pipeline
labels: enhancement
body:
  - type: textarea
    id: description
    attributes:
      label: Description of feature
      description: Please describe your suggestion for a new feature. It might help to describe a problem or use case, plus any alternatives that you have considered.
    validations:
      required: true
