# Supplementary material for: A national long-read sequencing study on chromosomal rearrangements uncovers hidden complexities
Source: Genome Res. 2024 Nov;34(11):1774–84. doi: 10.1101/gr.279510.124 (PMC11610602; doi:10.1101/gr.279510.124)
Supplement: Supplement 1 [file Supplemental_Code.zip › nallo-dev/.github/ISSUE_TEMPLATE/bug_report.yml]

name: Bug report
description: Report something that is broken or incorrect
labels: bug
body:
  - type: textarea
    id: description
    attributes:
      label: Description of the bug
      description: A clear and concise description of what the bug is.
    validations:
      required: true
  - type: textarea
    id: command_used
    attributes:
      label: Command used and terminal output
      description: Steps to reproduce the behaviour. Please paste the command you used
        to launch the pipeline and the output from your terminal.
      render: console
      placeholder: "$ nextflow run ...


        Some output where something broke

        "
  - type: textarea
    id: files
    attributes:
      label: Relevant files
      description: "Please drag and drop the relevant files here. Create a `.zip` archive
        if the extension is not allowed.

        Your verbose log file `.nextflow.log` is often useful _(this is a hidden file
        in the directory where you launched the pipeline)_ as well as custom Nextflow
        configuration files.

        "
  - type: textarea
    id: system
    attributes:
      label: System information
      description: "* Nextflow version _(eg. 23.04.0)_

        * Hardware _(eg. HPC, Desktop, Cloud)_

        * Executor _(eg. slurm, local, awsbatch)_

        * Container engine: _(e.g. Docker, Singularity, Conda, Podman, Shifter, Charliecloud,
        or Apptainer)_

        * OS _(eg. CentOS Linux, macOS, Linux Mint)_

        * Version of genomic-medicine-sweden/nallo _(eg. 1.1, 1.5, 1.8.2)_

        "
