# Supplementary material for: A national long-read sequencing study on chromosomal rearrangements uncovers hidden complexities
Source: Genome Res. 2024 Nov;34(11):1774–84. doi: 10.1101/gr.279510.124 (PMC11610602; doi:10.1101/gr.279510.124)
Supplement: Supplement 1 [file Supplemental_Code.zip › nallo-dev/.github/ISSUE_TEMPLATE/user_story.yml]

name: User Story
description: A user story for Nallo
title: "[User Story] <title>"
labels: ["user story"]
body:
  - type: textarea
    attributes:
      label: Need
      description: Describe the need for the perspective of the user
      placeholder: As a ROLE, I want FUNCTIONALITY beacause of REASON
    validations:
      required: false
  - type: textarea
    attributes:
      label: Suggested approach
      description: A few sentences about the intended solution
    validations:
      required: false
  - type: textarea
    attributes:
      label: Can be closed when
      description: Link the issues/PRs needed to be closed for this to be implemented
    validations:
      required: false
  - type: textarea
    attributes:
      label: Blockers
      description: Anything preventing this from happening?
    validations:
      required: false
  - type: textarea
    attributes:
      label: Anything else?
      description: |
        Links? References? Anything that will give us more context about the issue you are encountering!

        Tip: You can attach images or log files by clicking this area to highlight it and then dragging files in.
    validations:
      required: false
