# Supplementary material for: A national long-read sequencing study on chromosomal rearrangements uncovers hidden complexities
Source: Genome Res. 2024 Nov;34(11):1774–84. doi: 10.1101/gr.279510.124 (PMC11610602; doi:10.1101/gr.279510.124)
Supplement: Supplement 1 [file Supplemental_Code.zip › nallo-dev/.github/ISSUE_TEMPLATE/config.yml]

contact_links:
  - name: Join nf-core
    url: https://nf-co.re/join
    about: Please join the nf-core community here
  - name: ""
    url: https://google.com
    about: Discussion about the nf-core/nallo pipeline
