# Supplementary material for: A national long-read sequencing study on chromosomal rearrangements uncovers hidden complexities
Source: Genome Res. 2024 Nov;34(11):1774–84. doi: 10.1101/gr.279510.124 (PMC11610602; doi:10.1101/gr.279510.124)
Supplement: Supplement 1 [file Supplemental_Code.zip › nallo-dev/modules/local/add_most_severe_consequence.nf]

process ADD_MOST_SEVERE_CSQ {
    tag "$meta.id"
    label 'process_low'

    conda "conda-forge::python=3.8.3"
    container "${ workflow.containerEngine == 'singularity' && !task.ext.singularity_pull_docker_container ?
        'https://depot.galaxyproject.org/singularity/python:3.8.3' :
        'biocontainers/python:3.8.3' }"

    input:
    tuple val(meta), path(vcf)
    path (variant_consequences)

    output:
    tuple val(meta), path("*.vcf")        , emit: vcf
    path "versions.yml"                   , emit: versions

    when:
    task.ext.when == null || task.ext.when

    script:
    def args = task.ext.args ?: ''
    def prefix = task.ext.prefix ?: "${meta.id}"
    """
    add_most_severe_consequence.py --file_in ${vcf} --file_out ${prefix}.vcf --variant_csq ${variant_consequences}

    cat <<-END_VERSIONS > versions.yml
    "${task.process}":
        add_most_severe_consequence: v1.0
        python: \$(python --version | sed 's/Python //g')
    END_VERSIONS
    """

    stub:
    def prefix = task.ext.prefix ?: "${meta.id}"
    """
    touch ${prefix}_csq.vcf

    cat <<-END_VERSIONS > versions.yml
    "${task.process}":
        add_most_severe_consequence: v1.0
        python: \$(python --version | sed 's/Python //g')
    END_VERSIONS
    """
}
