# Supplementary material for: A national long-read sequencing study on chromosomal rearrangements uncovers hidden complexities
Source: Genome Res. 2024 Nov;34(11):1774–84. doi: 10.1101/gr.279510.124 (PMC11610602; doi:10.1101/gr.279510.124)
Supplement: Supplement 1 [file Supplemental_Code.zip › nallo-dev/conf/modules/genome_assembly.config]

/*
~~~~~~~~~~~~~~~~~~~~~~~~~~~~~~~~~~~~~~~~~~~~~~~~~~~~~~~~~~~~~~~~~~~~~~~~~~~~~~~~~~~~~~~~
    Config file for defining DSL2 per module options and publishing paths
~~~~~~~~~~~~~~~~~~~~~~~~~~~~~~~~~~~~~~~~~~~~~~~~~~~~~~~~~~~~~~~~~~~~~~~~~~~~~~~~~~~~~~~~
    Available keys to override module options:
        ext.args   = Additional arguments appended to command in module.
        ext.args2  = Second set of arguments appended to command in module (multi-tool modules).
        ext.args3  = Third set of arguments appended to command in module (multi-tool modules).
        ext.prefix = File name prefix for output files.
----------------------------------------------------------------------------------------
*/

process {

    /*
    ~~~~~~~~~~~~~~~~~~~~~~~~~~~~~~~~~~~~~~~~~~~~~~~~~~~~~~~~~~~~~~~~~~~~~~~~~~~~~~~~~~~~~~~~
    Assembly Workflow
    ~~~~~~~~~~~~~~~~~~~~~~~~~~~~~~~~~~~~~~~~~~~~~~~~~~~~~~~~~~~~~~~~~~~~~~~~~~~~~~~~~~~~~~~~
    */

    withName: '.*:ASSEMBLY:.*' {
        publishDir = [
            enabled: false,
        ]
    }

    withName: '.*:ASSEMBLY:HIFIASM' {
        ext.args = { "${params.extra_hifiasm_options}" }
        publishDir = [
            enabled: false,
        ]
    }

    withName: '.*:ASSEMBLY:YAK_PATERNAL' {
        ext.prefix = { "${meta.paternal_id}_yak" }
        publishDir = [
            enabled: false,
        ]
    }

    withName: '.*:ASSEMBLY:YAK_MATERNAL' {
        ext.prefix = { "${meta.maternal_id}_yak" }
        publishDir = [
            enabled: false,
        ]
    }

    withName: '.*:ASSEMBLY:GFASTATS.*' {
        ext.args = '--discover-paths'
        ext.prefix = { "${assembly.baseName}" }
        publishDir = [
            path: { "${params.outdir}/assembly_haplotypes/gfastats/${meta.id}" },
            mode: params.publish_dir_mode,
            saveAs: { filename -> filename.equals('versions.yml') ? null : filename }
        ]
    }
}
