# Supplementary material for: A national long-read sequencing study on chromosomal rearrangements uncovers hidden complexities
Source: Genome Res. 2024 Nov;34(11):1774–84. doi: 10.1101/gr.279510.124 (PMC11610602; doi:10.1101/gr.279510.124)
Supplement: Supplement 1 [file Supplemental_Code.zip › nallo-dev/conf/modules/rank_variants.config]

/*
~~~~~~~~~~~~~~~~~~~~~~~~~~~~~~~~~~~~~~~~~~~~~~~~~~~~~~~~~~~~~~~~~~~~~~~~~~~~~~~~~~~~~~~
    Config file for defining DSL2 per module options and publishing paths
~~~~~~~~~~~~~~~~~~~~~~~~~~~~~~~~~~~~~~~~~~~~~~~~~~~~~~~~~~~~~~~~~~~~~~~~~~~~~~~~~~~~~~~
    Available keys to override module options:
        ext.args            = Additional arguments appended to command in module.
        ext.args2           = Second set of arguments appended to command in module (multi-tool modules).
        ext.args3           = Third set of arguments appended to command in module (multi-tool modules).
        ext.prefix          = File name prefix for output files.
        ext.when            = Conditional clause
----------------------------------------------------------------------------------------
*/

//
// Score and rank SNVs
//

process {

    withName: '.*:RANK_VARIANTS_SNV:.*' {
        publishDir = [
            enabled: false,
        ]
    }

    withName: '.*:RANK_VARIANTS_SNV:GENMOD_ANNOTATE' {
        ext.prefix = { "${meta.id}_snv_genmod_annotate" }
        ext.args = { [
            '--annotate_regions',
            '--genome-build 38',
            '--temp_dir ./'
            ].join(' ') }
    }

    withName: '.*:RANK_VARIANTS_SNV:GENMOD_MODELS' {
        ext.prefix = { "${meta.id}_snv_genmod_models" }
        ext.args = "--whole_gene --temp_dir ./"
    }

    withName: '.*:RANK_VARIANTS_SNV:GENMOD_SCORE' {
        ext.prefix = { "${meta.id}_snv_genmod_score" }
        ext.args = "--rank_results"
    }

    withName: '.*:RANK_VARIANTS_SNV:GENMOD_COMPOUND' {
        ext.prefix = { "${meta.id}_snv_genmod_compound" }
        ext.args = "--temp_dir ./"
    }

    withName: '.*:RANK_VARIANTS_SNV:BCFTOOLS_SORT' {
        ext.when = false
    }

}
