# Supplementary material for: A national long-read sequencing study on chromosomal rearrangements uncovers hidden complexities
Source: Genome Res. 2024 Nov;34(11):1774–84. doi: 10.1101/gr.279510.124 (PMC11610602; doi:10.1101/gr.279510.124)
Supplement: Supplement 1 [file Supplemental_Code.zip › nallo-dev/conf/modules/annotate_consequence_pli.config]

/*
~~~~~~~~~~~~~~~~~~~~~~~~~~~~~~~~~~~~~~~~~~~~~~~~~~~~~~~~~~~~~~~~~~~~~~~~~~~~~~~~~~~~~~~~
    Config file for defining DSL2 per module options and publishing paths
~~~~~~~~~~~~~~~~~~~~~~~~~~~~~~~~~~~~~~~~~~~~~~~~~~~~~~~~~~~~~~~~~~~~~~~~~~~~~~~~~~~~~~~~
    Available keys to override module options:
        ext.args            = Additional arguments appended to command in module.
        ext.args2           = Second set of arguments appended to command in module (multi-tool modules).
        ext.args3           = Third set of arguments appended to command in module (multi-tool modules).
        ext.prefix          = File name prefix for output files.
        ext.when            = Conditional clause
----------------------------------------------------------------------------------------
*/

process {
    withName: '.*:ANN_CSQ_PLI_SNV:.*' {
        publishDir = [
            enabled: false
        ]
    }

    withName: '.*ANN_CSQ_PLI_SNV:ADD_MOST_SEVERE_CSQ' {
        ext.prefix = { "${meta.id}_snv_csq" }
    }

    withName: '.*ANN_CSQ_PLI_SNV:ADD_MOST_SEVERE_PLI' {
        ext.prefix = { "${meta.id}_snv_csq_pli" }
    }

    withName: '.*ANN_CSQ_PLI_SNV:TABIX_BGZIPTABIX' {
        ext.prefix = { "${meta.id}_snv_csq_pli" }
    }
}
