# Supplementary material for: A national long-read sequencing study on chromosomal rearrangements uncovers hidden complexities
Source: Genome Res. 2024 Nov;34(11):1774–84. doi: 10.1101/gr.279510.124 (PMC11610602; doi:10.1101/gr.279510.124)
Supplement: Supplement 1 [file Supplemental_Code.zip › nallo-dev/conf/modules/annotate_cadd.config]

/*
~~~~~~~~~~~~~~~~~~~~~~~~~~~~~~~~~~~~~~~~~~~~~~~~~~~~~~~~~~~~~~~~~~~~~~~~~~~~~~~~~~~~~~~~
    Config file for defining DSL2 per module options and publishing paths
~~~~~~~~~~~~~~~~~~~~~~~~~~~~~~~~~~~~~~~~~~~~~~~~~~~~~~~~~~~~~~~~~~~~~~~~~~~~~~~~~~~~~~~~
    Available keys to override module options:
        ext.args            = Additional arguments appended to command in module.
        ext.args2           = Second set of arguments appended to command in module (multi-tool modules).
        ext.args3           = Third set of arguments appended to command in module (multi-tool modules).
        ext.prefix          = File name prefix for output files.
        ext.when            = Conditional clause
----------------------------------------------------------------------------------------
*/

//
// CADD annotation
//

process {

    withName: '.*:ANNOTATE_CADD:.*' {
        publishDir = [
            enabled: false
        ]
    }

    withName: '.*:ANNOTATE_CADD:BCFTOOLS_VIEW' {
        ext.args   = [
            '--output-type z',
            '--types indels,other'
        ].join(' ')
        ext.prefix = { "${vcf.simpleName}_indels" }
    }

    withName: '.*:ANNOTATE_CADD:CADD' {
        ext.prefix = { "${vcf.simpleName}_cadd" }
    }

    withName: '.*:ANNOTATE_CADD:TABIX_CADD' {
        ext.args = { "--force --sequence 1 --begin 2 --end 2" }
    }

    withName: '.*:ANNOTATE_CADD:ANNOTATE_INDELS' {
        ext.args   = [
            '--columns Chrom,Pos,Ref,Alt,-,CADD',
            '--output-type z',
            '--write-index=tbi'
        ].join(' ')
        ext.prefix = { "${input.simpleName}_ann" }
    }

    withName: '.*:ANNOTATE_CADD:REFERENCE_TO_CADD_CHRNAMES' {
        ext.args2 = '\'{original=$1; sub("chr","",$1); print original, $1}\''
        ext.prefix = "reference_to_cadd"
        ext.suffix = "txt"
    }

    withName: '.*:ANNOTATE_CADD:CADD_TO_REFERENCE_CHRNAMES' {
        ext.args2 = '\'{original=$1; sub("chr","",$1); print $1, original}\''
        ext.prefix = "cadd_to_reference"
        ext.suffix = "txt"
    }

    withName: '.*:ANNOTATE_CADD:RENAME_CHRNAMES' {
        ext.args = '--output-type z'
    }
}
