# Supplementary material for: A national long-read sequencing study on chromosomal rearrangements uncovers hidden complexities
Source: Genome Res. 2024 Nov;34(11):1774–84. doi: 10.1101/gr.279510.124 (PMC11610602; doi:10.1101/gr.279510.124)
Supplement: Supplement 1 [file Supplemental_Code.zip › nallo-dev/conf/modules/annotate_repeat_expansions.config]

/*
~~~~~~~~~~~~~~~~~~~~~~~~~~~~~~~~~~~~~~~~~~~~~~~~~~~~~~~~~~~~~~~~~~~~~~~~~~~~~~~~~~~~~~~~
    Config file for defining DSL2 per module options and publishing paths
~~~~~~~~~~~~~~~~~~~~~~~~~~~~~~~~~~~~~~~~~~~~~~~~~~~~~~~~~~~~~~~~~~~~~~~~~~~~~~~~~~~~~~~~
    Available keys to override module options:
        ext.args   = Additional arguments appended to command in module.
        ext.args2  = Second set of arguments appended to command in module (multi-tool modules).
        ext.args3  = Third set of arguments appended to command in module (multi-tool modules).
        ext.prefix = File name prefix for output files.
----------------------------------------------------------------------------------------
*/

process {

    withName: '.*:ANNOTATE_REPEAT_EXPANSIONS:.*' {
        publishDir = [
            enabled: false
        ]
    }
    withName: '.*ANNOTATE_REPEAT_EXPANSIONS:STRANGER' {
        ext.prefix = { "${meta.id}_stranger" }
        ext.args = '--trgt'
    }

    withName: '.*:ANNOTATE_REPEAT_EXPANSIONS:COMPRESS_STRANGER' {
        ext.prefix = { "${meta.id}_repeat_expansion_stranger" }
        ext.args   = [
            '--output-type z',
            '--write-index=tbi'
        ].join(' ')
        publishDir = [
            path: { "${params.outdir}/repeat_annotation/stranger/${meta.id}" },
            mode: params.publish_dir_mode,
            saveAs: { filename -> filename.equals('versions.yml') ? null : filename }
        ]
    }
}
