# Supplementary material for: A national long-read sequencing study on chromosomal rearrangements uncovers hidden complexities
Source: Genome Res. 2024 Nov;34(11):1774–84. doi: 10.1101/gr.279510.124 (PMC11610602; doi:10.1101/gr.279510.124)
Supplement: Supplement 1 [file Supplemental_Code.zip › nallo-dev/conf/modules/short_variant_calling.config]

/*
~~~~~~~~~~~~~~~~~~~~~~~~~~~~~~~~~~~~~~~~~~~~~~~~~~~~~~~~~~~~~~~~~~~~~~~~~~~~~~~~~~~~~~~~
    Config file for defining DSL2 per module options and publishing paths
~~~~~~~~~~~~~~~~~~~~~~~~~~~~~~~~~~~~~~~~~~~~~~~~~~~~~~~~~~~~~~~~~~~~~~~~~~~~~~~~~~~~~~~~
    Available keys to override module options:
        ext.args   = Additional arguments appended to command in module.
        ext.args2  = Second set of arguments appended to command in module (multi-tool modules).
        ext.args3  = Third set of arguments appended to command in module (multi-tool modules).
        ext.prefix = File name prefix for output files.
----------------------------------------------------------------------------------------
*/

process {

    /*
    ~~~~~~~~~~~~~~~~~~~~~~~~~~~~~~~~~~~~~~~~~~~~~~~~~~~~~~~~~~~~~~~~~~~~~~~~~~~~~~~~~~~~~~~~
    Short variant calling
    ~~~~~~~~~~~~~~~~~~~~~~~~~~~~~~~~~~~~~~~~~~~~~~~~~~~~~~~~~~~~~~~~~~~~~~~~~~~~~~~~~~~~~~~~
    */

    withName: '.*:SHORT_VARIANT_CALLING:.*' {
        publishDir = [
            enabled: false,
        ]
    }

    withName: '.*:SHORT_VARIANT_CALLING:DEEPVARIANT' {
        ext.prefix = { intervals ? "${meta.id}_${intervals}_deepvariant" : "${meta.id}_deepvariant" }
        ext.args = { [
            "--sample_name=${meta.id}",
            "--model_type=${params.deepvariant_model_type}",
            '-vcf_stats_report=False',
            meta.sex == 1 ? '--haploid_contigs="chrX,chrY"' : ''
        ].join(' ') }
    }

    withName: '.*:SHORT_VARIANT_CALLING:GLNEXUS' {
        ext.args = '--config DeepVariant_unfiltered'
    }

    withName: '.*:SHORT_VARIANT_CALLING:BCFTOOLS_CONCAT' {
        ext.args = '--allow-overlaps'
    }

    withName: '.*:SHORT_VARIANT_CALLING:BCFTOOLS_NORM_SINGLESAMPLE' {
        ext.prefix = { "${meta.id}_deepvariant_snv" }
        ext.args = [
            '-m -',
            '-w 10000',
            '--output-type u',
        ].join(' ')
    }

    withName: '.*:SHORT_VARIANT_CALLING:BCFTOOLS_FILLTAGS' {
        ext.prefix = { "${meta.id}_ac" }
        ext.args = '--output-type u'
    }

    withName: '.*:SHORT_VARIANT_CALLING:BCFTOOLS_NORM_MULTISAMPLE' {
        ext.args = [
            '-m -',
            '--output-type u',
            '--write-index=csi',
            '-w 10000'
        ].join(' ')
    }
}
