# Supplementary material for: A national long-read sequencing study on chromosomal rearrangements uncovers hidden complexities
Source: Genome Res. 2024 Nov;34(11):1774–84. doi: 10.1101/gr.279510.124 (PMC11610602; doi:10.1101/gr.279510.124)
Supplement: Supplement 1 [file Supplemental_Code.zip › nallo-dev/conf/modules/prepare_genome.config]

/*
~~~~~~~~~~~~~~~~~~~~~~~~~~~~~~~~~~~~~~~~~~~~~~~~~~~~~~~~~~~~~~~~~~~~~~~~~~~~~~~~~~~~~~~~
    Config file for defining DSL2 per module options and publishing paths
~~~~~~~~~~~~~~~~~~~~~~~~~~~~~~~~~~~~~~~~~~~~~~~~~~~~~~~~~~~~~~~~~~~~~~~~~~~~~~~~~~~~~~~~
    Available keys to override module options:
        ext.args   = Additional arguments appended to command in module.
        ext.args2  = Second set of arguments appended to command in module (multi-tool modules).
        ext.args3  = Third set of arguments appended to command in module (multi-tool modules).
        ext.prefix = File name prefix for output files.
----------------------------------------------------------------------------------------
*/

process {

    withName: '.*:PREPARE_GENOME:.*' {
        publishDir = [
            enabled: false,
        ]
    }

    withName: '.*:PREPARE_GENOME:MINIMAP2_INDEX' {
        if(params.preset == 'revio' | params.preset == 'pacbio') {
            ext.args = "-x map-hifi"
        } else if(params.preset == 'ONT_R9' | params.preset == 'ONT_R10') {
            ext.args = "-x map-ont"
        }
    }

    withName: '.*:PREPARE_GENOME:MINIMAP2_INDEX_DIPCALL' {
        ext.args = "-x asm5"
    }

    withName: '.*:PREPARE_GENOME:UNTAR_VEP_CACHE' {
        ext.when = { (params.vep_cache && params.vep_cache.endsWith("tar.gz")) }
    }
}
