# Supplementary material for: A national long-read sequencing study on chromosomal rearrangements uncovers hidden complexities
Source: Genome Res. 2024 Nov;34(11):1774–84. doi: 10.1101/gr.279510.124 (PMC11610602; doi:10.1101/gr.279510.124)
Supplement: Supplement 1 [file Supplemental_Code.zip › nallo-dev/subworkflows/local/call_repeat_expansions/main.nf]

include { TRGT                                   } from '../../../modules/local/trgt'
include { SAMTOOLS_INDEX as SAMTOOLS_INDEX_TRGT  } from '../../../modules/nf-core/samtools/index/main'
include { SAMTOOLS_SORT as SAMTOOLS_SORT_TRGT    } from '../../../modules/nf-core/samtools/sort/main'
include { BCFTOOLS_SORT as BCFTOOLS_SORT_TRGT    } from '../../../modules/nf-core/bcftools/sort/main'
include { BCFTOOLS_INDEX as BCFTOOLS_INDEX_MERGE } from '../../../modules/nf-core/bcftools/index/main'
include { BCFTOOLS_MERGE                         } from '../../../modules/nf-core/bcftools/merge/main'

workflow CALL_REPEAT_EXPANSIONS {

    take:
    ch_bam_bai  // channel: [mandatory] [ val(meta), path(bam), path(bai) ]
    ch_fasta    // channel: [mandatory] [ val(meta), path(fasta) ]
    ch_fai      // channel: [mandatory] [ val(meta), path(fai) ]
    ch_trgt_bed // channel: [mandatory] [ val(meta), path(bed) ]

    main:
    ch_repeat_calls_vcf = Channel.empty()
    ch_versions         = Channel.empty()

    ch_bam_bai
        .map { meta, bam, bai -> [meta, bam, bai, meta.sex] }
        .set { ch_trgt_input }

    // Run TGRT
    TRGT ( ch_trgt_input, ch_fasta, ch_fai, ch_trgt_bed.map { it[1] } )

    // Sort and index bam
    SAMTOOLS_SORT_TRGT ( TRGT.out.bam, [[],[]] )
    SAMTOOLS_INDEX_TRGT(SAMTOOLS_SORT_TRGT.out.bam)

    // Sort and index bcf
    BCFTOOLS_SORT_TRGT(TRGT.out.vcf)

    BCFTOOLS_SORT_TRGT.out.vcf
        .join( BCFTOOLS_SORT_TRGT.out.tbi )
        .map { meta, bcf, csi -> [ [ id : meta.project ], bcf, csi ] }
        .groupTuple()
        .set{ ch_bcftools_merge_in }

    BCFTOOLS_MERGE ( ch_bcftools_merge_in, ch_fasta, ch_fai, [[],[]] )

    BCFTOOLS_INDEX_MERGE ( BCFTOOLS_MERGE.out.vcf )

    ch_versions = ch_versions.mix(TRGT.out.versions)
    ch_versions = ch_versions.mix(SAMTOOLS_SORT_TRGT.out.versions)
    ch_versions = ch_versions.mix(SAMTOOLS_INDEX_TRGT.out.versions)
    ch_versions = ch_versions.mix(BCFTOOLS_SORT_TRGT.out.versions)
    ch_versions = ch_versions.mix(BCFTOOLS_MERGE.out.versions)
    ch_versions = ch_versions.mix(BCFTOOLS_INDEX_MERGE.out.versions)

    emit:
    vcf      = BCFTOOLS_SORT_TRGT.out.vcf  // channel: [ val(meta), path(vcf) ]
    versions = ch_versions                 // channel: [ versions.yml ]
}
