# Supplementary material for: A national long-read sequencing study on chromosomal rearrangements uncovers hidden complexities
Source: Genome Res. 2024 Nov;34(11):1774–84. doi: 10.1101/gr.279510.124 (PMC11610602; doi:10.1101/gr.279510.124)
Supplement: Supplement 1 [file Supplemental_Code.zip › nallo-dev/subworkflows/nf-core/utils_nfcore_pipeline/meta.yml]

# yaml-language-server: $schema=https://raw.githubusercontent.com/nf-core/modules/master/subworkflows/yaml-schema.json
name: "UTILS_NFCORE_PIPELINE"
description: Subworkflow with utility functions specific to the nf-core pipeline template
keywords:
  - utility
  - pipeline
  - initialise
  - version
components: []
input:
  - nextflow_cli_args:
      type: list
      description: |
        Nextflow CLI positional arguments
output:
  - success:
      type: boolean
      description: |
        Dummy output to indicate success
authors:
  - "@adamrtalbot"
maintainers:
  - "@adamrtalbot"
  - "@maxulysse"
