# Supplementary material for: A national long-read sequencing study on chromosomal rearrangements uncovers hidden complexities
Source: Genome Res. 2024 Nov;34(11):1774–84. doi: 10.1101/gr.279510.124 (PMC11610602; doi:10.1101/gr.279510.124)
Supplement: Supplement 1 [file Supplemental_Code.zip › nallo-dev/subworkflows/nf-core/utils_nextflow_pipeline/meta.yml]

# yaml-language-server: $schema=https://raw.githubusercontent.com/nf-core/modules/master/subworkflows/yaml-schema.json
name: "UTILS_NEXTFLOW_PIPELINE"
description: Subworkflow with functionality that may be useful for any Nextflow pipeline
keywords:
  - utility
  - pipeline
  - initialise
  - version
components: []
input:
  - print_version:
      type: boolean
      description: |
        Print the version of the pipeline and exit
  - dump_parameters:
      type: boolean
      description: |
        Dump the parameters of the pipeline to a JSON file
  - output_directory:
      type: directory
      description: Path to output dir to write JSON file to.
      pattern: "results/"
  - check_conda_channel:
      type: boolean
      description: |
        Check if the conda channel priority is correct.
output:
  - dummy_emit:
      type: boolean
      description: |
        Dummy emit to make nf-core subworkflows lint happy
authors:
  - "@adamrtalbot"
  - "@drpatelh"
maintainers:
  - "@adamrtalbot"
  - "@drpatelh"
  - "@maxulysse"
