# Supplementary material for: A national long-read sequencing study on chromosomal rearrangements uncovers hidden complexities
Source: Genome Res. 2024 Nov;34(11):1774–84. doi: 10.1101/gr.279510.124 (PMC11610602; doi:10.1101/gr.279510.124)
Supplement: Supplement 1 [file Supplemental_Code.zip › nallo-dev/subworkflows/nf-core/utils_nfvalidation_plugin/meta.yml]

# yaml-language-server: $schema=https://raw.githubusercontent.com/nf-core/modules/master/subworkflows/yaml-schema.json
name: "UTILS_NFVALIDATION_PLUGIN"
description: Use nf-validation to initiate and validate a pipeline
keywords:
  - utility
  - pipeline
  - initialise
  - validation
components: []
input:
  - print_help:
      type: boolean
      description: |
        Print help message and exit
  - workflow_command:
      type: string
      description: |
        The command to run the workflow e.g. "nextflow run main.nf"
  - pre_help_text:
      type: string
      description: |
        Text to print before the help message
  - post_help_text:
      type: string
      description: |
        Text to print after the help message
  - validate_params:
      type: boolean
      description: |
        Validate the parameters and error if invalid.
  - schema_filename:
      type: string
      description: |
        The filename of the schema to validate against.
output:
  - dummy_emit:
      type: boolean
      description: |
        Dummy emit to make nf-core subworkflows lint happy
authors:
  - "@adamrtalbot"
maintainers:
  - "@adamrtalbot"
  - "@maxulysse"
