# Supplementary material for: A national long-read sequencing study on chromosomal rearrangements uncovers hidden complexities
Source: Genome Res. 2024 Nov;34(11):1774–84. doi: 10.1101/gr.279510.124 (PMC11610602; doi:10.1101/gr.279510.124)
Supplement: Supplement 1 [file Supplemental_Code.zip › nallo-dev/modules/local/trgt/enviroment.yml]

name: trgt
channels:
  - conda-forge
  - bioconda
  - defaults
dependencies:
  - bioconda::trgt=0.4.0
