# Supplementary material for: A national long-read sequencing study on chromosomal rearrangements uncovers hidden complexities
Source: Genome Res. 2024 Nov;34(11):1774–84. doi: 10.1101/gr.279510.124 (PMC11610602; doi:10.1101/gr.279510.124)
Supplement: Supplement 1 [file Supplemental_Code.zip › nallo-dev/modules/local/split_bed_chunks/main.nf]

process SPLIT_BED_CHUNKS {
    tag "$meta.id"

    container "quay.io/biocontainers/pandas:1.5.2"
    def split_bed_chunks_version = "1.0"

    input:
    tuple val(meta), path(bed)
    val(chunk_size)

    output:
    path("*.bed")       , emit: split_beds
    path "versions.yml" , emit: versions

    when:
    task.ext.when == null || task.ext.when

    // Chunk size needs to be > 0. Where to specify a needed argument? params?
    // Will not output more regions than in file, even if chunk_size > number of regions
    script:
    """
    split_bed_chunks.py ${bed} $chunk_size

    cat <<-END_VERSIONS > versions.yml
    "${task.process}":
        split_bed_chunks: \$(echo "$split_bed_chunks_version" )
    END_VERSIONS
    """
}
