# Supplementary material for: A national long-read sequencing study on chromosomal rearrangements uncovers hidden complexities
Source: Genome Res. 2024 Nov;34(11):1774–84. doi: 10.1101/gr.279510.124 (PMC11610602; doi:10.1101/gr.279510.124)
Supplement: Supplement 1 [file Supplemental_Code.zip › nallo-dev/modules/nf-core/untar/environment.yml]

name: untar
channels:
  - conda-forge
  - bioconda
  - defaults
dependencies:
  - conda-forge::grep=3.11
  - conda-forge::sed=4.8
  - conda-forge::tar=1.34
