# Supplementary material for: A national long-read sequencing study on chromosomal rearrangements uncovers hidden complexities
Source: Genome Res. 2024 Nov;34(11):1774–84. doi: 10.1101/gr.279510.124 (PMC11610602; doi:10.1101/gr.279510.124)
Supplement: Supplement 1 [file Supplemental_Code.zip › nallo-dev/modules/nf-core/untar/meta.yml]

name: untar
description: Extract files.
keywords:
  - untar
  - uncompress
  - extract
tools:
  - untar:
      description: |
        Extract tar.gz files.
      documentation: https://www.gnu.org/software/tar/manual/
      licence: ["GPL-3.0-or-later"]
input:
  - meta:
      type: map
      description: |
        Groovy Map containing sample information
        e.g. [ id:'test', single_end:false ]
  - archive:
      type: file
      description: File to be untar
      pattern: "*.{tar}.{gz}"
output:
  - meta:
      type: map
      description: |
        Groovy Map containing sample information
        e.g. [ id:'test', single_end:false ]
  - untar:
      type: directory
      description: Directory containing contents of archive
      pattern: "*/"
  - versions:
      type: file
      description: File containing software versions
      pattern: "versions.yml"
authors:
  - "@joseespinosa"
  - "@drpatelh"
  - "@matthdsm"
  - "@jfy133"
maintainers:
  - "@joseespinosa"
  - "@drpatelh"
  - "@matthdsm"
  - "@jfy133"
