# Supplementary material for: A national long-read sequencing study on chromosomal rearrangements uncovers hidden complexities
Source: Genome Res. 2024 Nov;34(11):1774–84. doi: 10.1101/gr.279510.124 (PMC11610602; doi:10.1101/gr.279510.124)
Supplement: Supplement 1 [file Supplemental_Code.zip › nallo-dev/modules/nf-core/sniffles/sniffles.diff]

Changes in module 'nf-core/sniffles'
--- modules/nf-core/sniffles/meta.yml
+++ modules/nf-core/sniffles/meta.yml
@@ -17,10 +17,10 @@
       description: |
         Groovy Map containing sample information
         e.g. [ id:'test' ]
-  - bam:
+  - input:
       type: file
-      description: BAM file
-      pattern: "*.bam"
+      description: BAM or SNF file
+      pattern: "*.{bam, snf}"
   - bai:
       type: file
       description: Index of BAM file
@@ -34,6 +34,15 @@
       type: file
       description: |
         Reference database in FASTA format
+  - meta3:
+      type: map
+      description: |
+        Groovy Map containing tandem repeat file information
+        e.g. [ id:'tandem_repeats' ]
+  - tandem_file:
+      type: file
+      description: |
+        Tandem repeats file in BED format
 output:
   - meta:
       type: map
@@ -46,8 +55,8 @@
       pattern: "*.vcf.gz"
   - snf:
       type: file
-      description: Compressed SNF file
-      pattern: "*.snf.gz"
+      description: SNF file
+      pattern: "*.snf"
   - versions:
       type: file
       description: File containing software versions

--- modules/nf-core/sniffles/main.nf
+++ modules/nf-core/sniffles/main.nf
@@ -8,14 +8,17 @@
         'biocontainers/sniffles:2.0.7--pyhdfd78af_0' }"
 
     input:
-    tuple val(meta), path(bam), path(bai)
+    tuple val(meta), path(input), path(bai)
     tuple val(meta2), path(fasta)
-
+    tuple val(meta3), path(tandem_file)
+    val(vcf_output)
+    val(snf_output)
 
     output:
-    tuple val(meta), path("*.vcf"), emit: vcf
-    tuple val(meta), path("*.snf"), emit: snf
-    path "versions.yml"                    , emit: versions
+    tuple val(meta), path("*.vcf.gz")    , emit: vcf, optional: true
+    tuple val(meta), path("*.vcf.gz.tbi"), emit: tbi, optional: true
+    tuple val(meta), path("*.snf")       , emit: snf, optional: true
+    path "versions.yml"                  , emit: versions
 
     when:
     task.ext.when == null || task.ext.when
@@ -23,14 +26,33 @@
     script:
     def args = task.ext.args ?: ''
     def prefix = task.ext.prefix ?: "${meta.id}"
+    def reference = fasta ? "--reference ${fasta}" : ""
+    def tandem_repeats = tandem_file ? "--tandem-repeats ${tandem_file}" : ''
+    def vcf = vcf_output ? "--vcf ${prefix}.vcf.gz": ''
+    def snf = snf_output ? "--snf ${prefix}.snf": ''
+    
     """
     sniffles \\
-        --input $bam \\
-        --vcf ${prefix}.vcf \\
-        --snf ${prefix}.snf \\
-        --reference $fasta \\
+        --input $input \\
+        $reference \\
         -t $task.cpus \\
+        $tandem_repeats \\
+        $vcf \\
+        $snf \\
         $args
+    
+    cat <<-END_VERSIONS > versions.yml
+    "${task.process}":
+        sniffles: \$(sniffles --help 2>&1 | grep Version |sed 's/^.*Version //')
+    END_VERSIONS
+    """
+    
+    stub:
+    def prefix = task.ext.prefix ?: "${meta.id}"
+    """
+    echo "" | gzip > ${prefix}.vcf.gz
+    touch ${prefix}.snf
+
     cat <<-END_VERSIONS > versions.yml
     "${task.process}":
         sniffles: \$(sniffles --help 2>&1 | grep Version |sed 's/^.*Version //')

************************************************************
