# Supplementary material for: A national long-read sequencing study on chromosomal rearrangements uncovers hidden complexities
Source: Genome Res. 2024 Nov;34(11):1774–84. doi: 10.1101/gr.279510.124 (PMC11610602; doi:10.1101/gr.279510.124)
Supplement: Supplement 1 [file Supplemental_Code.zip › nallo-dev/modules/nf-core/sniffles/meta.yml]

name: sniffles
description: structural-variant calling with sniffles
keywords:
  - sniffles
  - structural-variant calling
  - long-read
tools:
  - sniffles:
      description: a fast structural variant caller for long-read sequencing
      homepage: https://github.com/fritzsedlazeck/Sniffles
      documentation: https://github.com/fritzsedlazeck/Sniffles#readme
      tool_dev_url: https://github.com/fritzsedlazeck/Sniffles
      licence: ["MIT"]
input:
  - meta:
      type: map
      description: |
        Groovy Map containing sample information
        e.g. [ id:'test' ]
  - input:
      type: file
      description: BAM or SNF file
      pattern: "*.{bam, snf}"
  - bai:
      type: file
      description: Index of BAM file
      pattern: "*.bai"
  - meta2:
      type: map
      description: |
        Groovy Map containing reference information
        e.g. [ id:'fasta' ]
  - fasta:
      type: file
      description: |
        Reference database in FASTA format
  - meta3:
      type: map
      description: |
        Groovy Map containing tandem repeat file information
        e.g. [ id:'tandem_repeats' ]
  - tandem_file:
      type: file
      description: |
        Tandem repeats file in BED format
output:
  - meta:
      type: map
      description: |
        Groovy Map containing sample information
        e.g. [ id:'test' ]
  - vcf:
      type: file
      description: Compressed VCF file
      pattern: "*.vcf.gz"
  - snf:
      type: file
      description: SNF file
      pattern: "*.snf"
  - versions:
      type: file
      description: File containing software versions
      pattern: "versions.yml"
authors:
  - "@christopher-hakkaart"
  - "@yuukiiwa"
maintainers:
  - "@christopher-hakkaart"
  - "@yuukiiwa"
