# Supplementary material for: A national long-read sequencing study on chromosomal rearrangements uncovers hidden complexities
Source: Genome Res. 2024 Nov;34(11):1774–84. doi: 10.1101/gr.279510.124 (PMC11610602; doi:10.1101/gr.279510.124)
Supplement: Supplement 1 [file Supplemental_Code.zip › nallo-dev/modules/nf-core/sniffles/main.nf]

process SNIFFLES {
    tag "$meta.id"
    label 'process_high'

    conda "${moduleDir}/environment.yml"
    container "${ workflow.containerEngine == 'singularity' && !task.ext.singularity_pull_docker_container ?
        'https://depot.galaxyproject.org/singularity/sniffles:2.0.7--pyhdfd78af_0' :
        'biocontainers/sniffles:2.0.7--pyhdfd78af_0' }"

    input:
    tuple val(meta), path(input), path(bai)
    tuple val(meta2), path(fasta)
    tuple val(meta3), path(tandem_file)
    val(vcf_output)
    val(snf_output)

    output:
    tuple val(meta), path("*.vcf.gz")    , emit: vcf, optional: true
    tuple val(meta), path("*.vcf.gz.tbi"), emit: tbi, optional: true
    tuple val(meta), path("*.snf")       , emit: snf, optional: true
    path "versions.yml"                  , emit: versions

    when:
    task.ext.when == null || task.ext.when

    script:
    def args = task.ext.args ?: ''
    def prefix = task.ext.prefix ?: "${meta.id}"
    def reference = fasta ? "--reference ${fasta}" : ""
    def tandem_repeats = tandem_file ? "--tandem-repeats ${tandem_file}" : ''
    def vcf = vcf_output ? "--vcf ${prefix}.vcf.gz": ''
    def snf = snf_output ? "--snf ${prefix}.snf": ''
    
    """
    sniffles \\
        --input $input \\
        $reference \\
        -t $task.cpus \\
        $tandem_repeats \\
        $vcf \\
        $snf \\
        $args
    
    cat <<-END_VERSIONS > versions.yml
    "${task.process}":
        sniffles: \$(sniffles --help 2>&1 | grep Version |sed 's/^.*Version //')
    END_VERSIONS
    """
    
    stub:
    def prefix = task.ext.prefix ?: "${meta.id}"
    """
    echo "" | gzip > ${prefix}.vcf.gz
    touch ${prefix}.snf

    cat <<-END_VERSIONS > versions.yml
    "${task.process}":
        sniffles: \$(sniffles --help 2>&1 | grep Version |sed 's/^.*Version //')
    END_VERSIONS
    """
}
