# Supplementary material for: A national long-read sequencing study on chromosomal rearrangements uncovers hidden complexities
Source: Genome Res. 2024 Nov;34(11):1774–84. doi: 10.1101/gr.279510.124 (PMC11610602; doi:10.1101/gr.279510.124)
Supplement: Supplement 1 [file Supplemental_Code.zip › nallo-dev/modules/nf-core/splitubam/meta.yml]

---
# yaml-language-server: $schema=https://raw.githubusercontent.com/nf-core/modules/master/modules/meta-schema.json
name: "splitubam"
description: split one ubam into multiple, per line, fast
keywords:
  - long-read
  - bam
  - genomics
tools:
  - "splitubam":
      description: "Split one ubam into multiple, per line, fast"
      homepage: "https://github.com/fellen31/splitubam"
      documentation: "https://github.com/fellen31/splitubam"
      tool_dev_url: "https://github.com/fellen31/splitubam"
      licence: ["MIT"]

input:
  - meta:
      type: map
      description: |
        Groovy Map containing sample information
        e.g. `[ id:'sample1', single_end:true ]`
  - bam:
      type: file
      description: (u)BAM file
      pattern: "*.{bam}"

output:
  - meta:
      type: map
      description: |
        Groovy Map containing sample information
        e.g. `[ id:'sample1', single_end:false ]`
  - versions:
      type: file
      description: File containing software versions
      pattern: "versions.yml"
  - bam:
      type: file
      description: Split (u)BAM file
      pattern: "*.{bam}"

authors:
  - "@fellen31"
maintainers:
  - "@fellen31"
