# Supplementary material for: A national long-read sequencing study on chromosomal rearrangements uncovers hidden complexities
Source: Genome Res. 2024 Nov;34(11):1774–84. doi: 10.1101/gr.279510.124 (PMC11610602; doi:10.1101/gr.279510.124)
Supplement: Supplement 1 [file Supplemental_Code.zip › nallo-dev/modules/nf-core/gfastats/meta.yml]

name: "gfastats"
description: |
  A single fast and exhaustive tool for summary statistics and simultaneous *fa*
  (fasta, fastq, gfa [.gz]) genome assembly file manipulation.
keywords:
  - gfastats
  - fasta
  - genome assembly
  - genome summary
  - genome manipulation
  - genome statistics
tools:
  - "gfastats":
      description: "The swiss army knife for genome assembly."
      homepage: "https://github.com/vgl-hub/gfastats"
      documentation: "https://github.com/vgl-hub/gfastats/tree/main/instructions"
      tool_dev_url: "https://github.com/vgl-hub/gfastats"
      doi: "10.1093/bioinformatics/btac460"
      licence: "['MIT']"
input:
  - meta:
      type: map
      description: |
        Groovy Map containing sample information
        e.g. [ id:'test', single_end:false ]
  - assembly:
      type: file
      description: Draft assembly file
      pattern: "*.{fasta,fastq,gfa}(.gz)?"
  - out_fmt:
      type: string
      description: Output format (fasta, fastq, gfa)
  - genome_size:
      type: integer
      description: estimated genome size (bp) for NG* statistics (optional).
  - target:
      type: string
      description: target specific sequence by header, optionally with coordinates (optional).
  - agpfile:
      type: file
      description: converts input agp to path and replaces existing paths.
  - include_bed:
      type: file
      description: generates output on a subset list of headers or coordinates in 0-based bed format.
  - exclude_bed:
      type: file
      description: opposite of --include-bed. They can be combined (no coordinates).
  - instructions:
      type: file
      description: set of instructions provided as an ordered list.
output:
  - meta:
      type: map
      description: |
        Groovy Map containing sample information
        e.g. [ id:'test', single_end:false ]
  - versions:
      type: file
      description: File containing software versions
      pattern: "versions.yml"
  - assembly_summary:
      type: file
      description: Assembly summary statistics file
      pattern: "*.assembly_summary"
  - assembly:
      type: file
      description: The assembly as modified by gfastats
      pattern: "*.{fasta,fastq,gfa}.gz"
authors:
  - "@mahesh-panchal"
maintainers:
  - "@mahesh-panchal"
