# Supplementary material for: A national long-read sequencing study on chromosomal rearrangements uncovers hidden complexities
Source: Genome Res. 2024 Nov;34(11):1774–84. doi: 10.1101/gr.279510.124 (PMC11610602; doi:10.1101/gr.279510.124)
Supplement: Supplement 1 [file Supplemental_Code.zip › nallo-dev/modules/nf-core/cadd/main.nf]

process CADD {
    tag "$meta.id"
    label 'process_medium'

    conda "${moduleDir}/environment.yml"
    container 'docker.io/biocontainers/cadd-scripts-with-envs:1.6.post1_cv1'

    containerOptions {
        (workflow.containerEngine == 'singularity') ?
            "-B ${annotation_dir}:/opt/CADD-scripts-1.6.post1/data/annotations -B ${prescored_dir}:/opt/CADD-scripts-1.6.post1/data/prescored" :
            "-v ${annotation_dir}:/opt/CADD-scripts-1.6.post1/data/annotations -v ${prescored_dir}:/opt/CADD-scripts-1.6.post1/data/prescored"
        }

    input:
    tuple val(meta), path(vcf)
    path(annotation_dir)
    path(prescored_dir)

    output:
    tuple val(meta), path("*.tsv.gz"), emit: tsv
    path "versions.yml"              , emit: versions

    when:
    task.ext.when == null || task.ext.when

    script:
    def args = task.ext.args ?: ''
    def prefix = task.ext.prefix ?: "${meta.id}"
    def VERSION = "1.6.post1" // WARN: Version information not provided by tool on CLI. Please update version string below when bumping container versions.
    """
    cadd.sh \\
        -o ${prefix}.tsv.gz \\
        $args \\
        $vcf

    cat <<-END_VERSIONS > versions.yml
    "${task.process}":
        cadd: $VERSION
    END_VERSIONS
    """

    stub:
    def args = task.ext.args ?: ''
    def prefix = task.ext.prefix ?: "${meta.id}"
    def VERSION = "1.6.post1" // WARN: Version information not provided by tool on CLI. Please update version string below when bumping container versions.
    """
    touch ${prefix}.tsv.gz

    cat <<-END_VERSIONS > versions.yml
    "${task.process}":
        cadd: $VERSION
    END_VERSIONS
    """
}
