# Supplementary material for: A national long-read sequencing study on chromosomal rearrangements uncovers hidden complexities
Source: Genome Res. 2024 Nov;34(11):1774–84. doi: 10.1101/gr.279510.124 (PMC11610602; doi:10.1101/gr.279510.124)
Supplement: Supplement 1 [file Supplemental_Code.zip › nallo-dev/modules/nf-core/paraphase/environment.yml]

channels:
  - conda-forge
  - bioconda

dependencies:
  - bioconda::minimap2=2.28
  - bioconda::paraphase=3.1.1
  - bioconda::samtools=1.20
