# Supplementary material for: A national long-read sequencing study on chromosomal rearrangements uncovers hidden complexities
Source: Genome Res. 2024 Nov;34(11):1774–84. doi: 10.1101/gr.279510.124 (PMC11610602; doi:10.1101/gr.279510.124)
Supplement: Supplement 1 [file Supplemental_Code.zip › nallo-dev/modules/nf-core/paraphase/meta.yml]

---
# yaml-language-server: $schema=https://raw.githubusercontent.com/nf-core/modules/master/modules/meta-schema.json
name: "paraphase"
description: "HiFi-based caller for highly homologous genes"
keywords:
  - paraphase
  - long-read
  - HiFi
tools:
  - "paraphase":
      description: "HiFi-based caller for highly homologous genes"
      homepage: "https://github.com/PacificBiosciences/paraphase"
      documentation: "https://github.com/PacificBiosciences/paraphase"
      tool_dev_url: "https://github.com/PacificBiosciences/paraphase"
      doi: "10.1016/j.ajhg.2023.01.001"
      licence: ["BSD-3-clause-Clear"]

input:
  - meta:
      type: map
      description: |
        Groovy Map containing sample information
        e.g. `[ id:'sample1', single_end:true ]`

  - bam:
      type: file
      description: Sorted BAM file
      pattern: "*.bam"

  - bai:
      type: file
      description: Index of BAM file
      pattern: "*.bai"

  - meta2:
      type: map
      description: |
        Groovy Map containing reference information
        e.g. [ id:'genome' ]
  - fasta:
      type: file
      description: The reference fasta file
      pattern: "*.fasta"
  - meta3:
      type: map
      description: |
        Groovy Map containing config information
        e.g. [ id:'config' ]
  - config:
      type: file
      description: Config file
      pattern: "*.yaml"
output:
  - meta:
      type: map
      description: |
        Groovy Map containing sample information
        e.g. `[ id:'sample1', single_end:true ]`
  - versions:
      type: file
      description: File containing software versions
      pattern: "versions.yml"
  - bam:
      type: file
      description: (re)aligned BAM file
      pattern: "*.paraphase.bam"
  - bai:
      type: file
      description: Index of (re)aligned BAM file
      pattern: "*.paraphase.bam.bai"
  - json:
      type: file
      description: Summary of haplotype and variant calls
      pattern: "*.paraphase.json"
  - vcf:
      type: file
      description: compressed VCF file(s) per gene
      pattern: "*.vcf.gz"
  - vcf_index:
      type: file
      description: compressed VCF file index
      pattern: "*.vcf.gz.{tbi,csi}"

authors:
  - "@fellen31"
maintainers:
  - "@fellen31"
