# Supplementary material for: A national long-read sequencing study on chromosomal rearrangements uncovers hidden complexities
Source: Genome Res. 2024 Nov;34(11):1774–84. doi: 10.1101/gr.279510.124 (PMC11610602; doi:10.1101/gr.279510.124)
Supplement: Supplement 1 [file Supplemental_Code.zip › nallo-dev/modules/nf-core/gawk/meta.yml]

name: "gawk"
description: |
  If you are like many computer users, you would frequently like to make changes in various text files
  wherever certain patterns appear, or extract data from parts of certain lines while discarding the rest.
  The job is easy with awk, especially the GNU implementation gawk.
keywords:
  - gawk
  - awk
  - txt
  - text
  - file parsing
tools:
  - "gawk":
      description: "GNU awk"
      homepage: "https://www.gnu.org/software/gawk/"
      documentation: "https://www.gnu.org/software/gawk/manual/"
      tool_dev_url: "https://www.gnu.org/prep/ftp.html"
      licence: ["GPL v3"]
input:
  - meta:
      type: map
      description: |
        Groovy Map containing sample information
        e.g. [ id:'test', single_end:false ]
  - input:
      type: file
      description: The input file - Specify the logic that needs to be executed on this file on the `ext.args2` or in the program file
      pattern: "*"
  - program_file:
      type: file
      description: Optional file containing logic for awk to execute. If you don't wish to use a file, you can use `ext.args2` to specify the logic.
      pattern: "*"
output:
  - meta:
      type: map
      description: |
        Groovy Map containing sample information
        e.g. [ id:'test', single_end:false ]
  - versions:
      type: file
      description: File containing software versions
      pattern: "versions.yml"
  - output:
      type: file
      description: The output file - specify the name of this file using `ext.prefix` and the extension using `ext.suffix`
      pattern: "*"
authors:
  - "@nvnieuwk"
maintainers:
  - "@nvnieuwk"
