# Supplementary material for: A national long-read sequencing study on chromosomal rearrangements uncovers hidden complexities
Source: Genome Res. 2024 Nov;34(11):1774–84. doi: 10.1101/gr.279510.124 (PMC11610602; doi:10.1101/gr.279510.124)
Supplement: Supplement 1 [file Supplemental_Code.zip › nallo-dev/modules/nf-core/gawk/main.nf]

process GAWK {
    tag "$meta.id"
    label 'process_single'

    conda "${moduleDir}/environment.yml"
    container "${ workflow.containerEngine == 'singularity' && !task.ext.singularity_pull_docker_container ?
        'https://depot.galaxyproject.org/singularity/gawk:5.3.0' :
        'biocontainers/gawk:5.3.0' }"

    input:
    tuple val(meta), path(input)
    path(program_file)

    output:
    tuple val(meta), path("${prefix}.${suffix}"), emit: output
    path "versions.yml"                         , emit: versions

    when:
    task.ext.when == null || task.ext.when

    script:
    def args  = task.ext.args  ?: '' // args is used for the main arguments of the tool
    def args2 = task.ext.args2 ?: '' // args2 is used to specify a program when no program file has been given
    prefix = task.ext.prefix ?: "${meta.id}"
    suffix = task.ext.suffix ?: "${input.getExtension()}"

    program = program_file ? "-f ${program_file}" : "${args2}"

    """
    awk \\
        ${args} \\
        ${program} \\
        ${input} \\
        > ${prefix}.${suffix}

    cat <<-END_VERSIONS > versions.yml
    "${task.process}":
        gawk: \$(awk -Wversion | sed '1!d; s/.*Awk //; s/,.*//')
    END_VERSIONS
    """

    stub:
    prefix = task.ext.prefix ?: "${meta.id}"
    suffix = task.ext.suffix ?: "${input.getExtension()}"
    def create_cmd = suffix.endsWith("gz") ? "echo '' | gzip >" : "touch"

    """
    ${create_cmd} ${prefix}.${suffix}

    cat <<-END_VERSIONS > versions.yml
    "${task.process}":
        gawk: \$(awk -Wversion | sed '1!d; s/.*Awk //; s/,.*//')
    END_VERSIONS
    """
}
