# Supplementary material for: A national long-read sequencing study on chromosomal rearrangements uncovers hidden complexities
Source: Genome Res. 2024 Nov;34(11):1774–84. doi: 10.1101/gr.279510.124 (PMC11610602; doi:10.1101/gr.279510.124)
Supplement: Supplement 1 [file Supplemental_Code.zip › nallo-dev/modules/nf-core/fastqc/meta.yml]

name: fastqc
description: Run FastQC on sequenced reads
keywords:
  - quality control
  - qc
  - adapters
  - fastq
tools:
  - fastqc:
      description: |
        FastQC gives general quality metrics about your reads.
        It provides information about the quality score distribution
        across your reads, the per base sequence content (%A/C/G/T).
        You get information about adapter contamination and other
        overrepresented sequences.
      homepage: https://www.bioinformatics.babraham.ac.uk/projects/fastqc/
      documentation: https://www.bioinformatics.babraham.ac.uk/projects/fastqc/Help/
      licence: ["GPL-2.0-only"]
input:
  - meta:
      type: map
      description: |
        Groovy Map containing sample information
        e.g. [ id:'test', single_end:false ]
  - reads:
      type: file
      description: |
        List of input FastQ files of size 1 and 2 for single-end and paired-end data,
        respectively.
output:
  - meta:
      type: map
      description: |
        Groovy Map containing sample information
        e.g. [ id:'test', single_end:false ]
  - html:
      type: file
      description: FastQC report
      pattern: "*_{fastqc.html}"
  - zip:
      type: file
      description: FastQC report archive
      pattern: "*_{fastqc.zip}"
  - versions:
      type: file
      description: File containing software versions
      pattern: "versions.yml"
authors:
  - "@drpatelh"
  - "@grst"
  - "@ewels"
  - "@FelixKrueger"
maintainers:
  - "@drpatelh"
  - "@grst"
  - "@ewels"
  - "@FelixKrueger"
