# Supplementary material for: A national long-read sequencing study on chromosomal rearrangements uncovers hidden complexities
Source: Genome Res. 2024 Nov;34(11):1774–84. doi: 10.1101/gr.279510.124 (PMC11610602; doi:10.1101/gr.279510.124)
Supplement: Supplement 1 [file Supplemental_Code.zip › nallo-dev/modules/nf-core/glnexus/meta.yml]

name: glnexus
description: merge gVCF files and perform joint variant calling
keywords:
  - merge
  - gvcf
tools:
  - glnexus:
      description: scalable gVCF merging and joint variant calling for population sequencing projects.
      homepage: https://github.com/dnanexus-rnd/GLnexus
      documentation: https://github.com/dnanexus-rnd/GLnexus/wiki/Getting-Started
      doi: 10.1101/343970
      licence: ["Apache-2.0"]
input:
  - meta:
      type: map
      description: |
        Groovy Map containing sample information
        e.g. [ id:'test' ]
  - gvcfs:
      type: list
      description: Input genomic vcf files
      pattern: "*.{gvcf,gvcf.gz,g.vcf,g.vcf.gz}"
output:
  - versions:
      type: file
      description: File containing software versions
      pattern: "versions.yml"
  - bcf:
      type: file
      description: merged BCF file
      pattern: "*.bcf"
authors:
  - "@ramprasadn"
maintainers:
  - "@ramprasadn"
