# Supplementary material for: A national long-read sequencing study on chromosomal rearrangements uncovers hidden complexities
Source: Genome Res. 2024 Nov;34(11):1774–84. doi: 10.1101/gr.279510.124 (PMC11610602; doi:10.1101/gr.279510.124)
Supplement: Supplement 1 [file Supplemental_Code.zip › nallo-dev/modules/nf-core/glnexus/main.nf]

process GLNEXUS {
    tag "$meta.id"
    label 'process_high'

    conda "${moduleDir}/environment.yml"
    container "pacbio/glnexus:v1.4.3" // Biocontainers version does not have jemalloc 

    input:
    tuple val(meta), path(gvcfs)
    tuple val(meta2), path(bed)

    output:
    tuple val(meta), path("*.bcf"), emit: bcf
    path "versions.yml"           , emit: versions

    when:
    task.ext.when == null || task.ext.when

    script:
    def args = task.ext.args ?: ''
    def prefix = task.ext.prefix ?: "${meta.id}"
    def regions = bed ? "--bed ${bed}" : ""

    // Make list of GVCFs to merge
    def input = gvcfs.collect { it.toString() }
    def avail_mem = 3
    if (!task.memory) {
        log.info '[Glnexus] Available memory not known - defaulting to 3GB. Specify process memory requirements to change this.'
    } else {
        avail_mem = task.memory.giga
    }
    """
    glnexus_cli \\
        --threads $task.cpus \\
        --mem-gbytes $avail_mem \\
        $regions \\
        $args \\
        ${input.join(' ')} \\
        > ${prefix}.bcf

    cat <<-END_VERSIONS > versions.yml
    "${task.process}":
        glnexus: \$( echo \$(glnexus_cli 2>&1) | head -n 1 | sed 's/^.*release v//; s/ .*\$//')
    END_VERSIONS
    """

    stub:
    def prefix = task.ext.prefix ?: "${meta.id}"
    """
    touch ${prefix}.bcf

    cat <<-END_VERSIONS > versions.yml
    "${task.process}":
        glnexus: \$( echo \$(glnexus_cli 2>&1) | head -n 1 | sed 's/^.*release v//; s/ .*\$//')
    END_VERSIONS
    """
}
