# Supplementary material for: A national long-read sequencing study on chromosomal rearrangements uncovers hidden complexities
Source: Genome Res. 2024 Nov;34(11):1774–84. doi: 10.1101/gr.279510.124 (PMC11610602; doi:10.1101/gr.279510.124)
Supplement: Supplement 1 [file Supplemental_Code.zip › nallo-dev/modules/nf-core/glnexus/glnexus.diff]

Changes in module 'nf-core/glnexus'
--- modules/nf-core/glnexus/main.nf
+++ modules/nf-core/glnexus/main.nf
@@ -1,14 +1,13 @@
 process GLNEXUS {
     tag "$meta.id"
-    label 'process_medium'
+    label 'process_high'
 
     conda "${moduleDir}/environment.yml"
-    container "${ workflow.containerEngine == 'singularity' && !task.ext.singularity_pull_docker_container ?
-        'https://depot.galaxyproject.org/singularity/glnexus:1.4.1--h40d77a6_0' :
-        'biocontainers/glnexus:1.4.1--h40d77a6_0' }"
+    container "pacbio/glnexus:v1.4.3" // Biocontainers version does not have jemalloc 
 
     input:
     tuple val(meta), path(gvcfs)
+    tuple val(meta2), path(bed)
 
     output:
     tuple val(meta), path("*.bcf"), emit: bcf
@@ -20,6 +19,7 @@
     script:
     def args = task.ext.args ?: ''
     def prefix = task.ext.prefix ?: "${meta.id}"
+    def regions = bed ? "--bed ${bed}" : ""
 
     // Make list of GVCFs to merge
     def input = gvcfs.collect { it.toString() }
@@ -33,6 +33,7 @@
     glnexus_cli \\
         --threads $task.cpus \\
         --mem-gbytes $avail_mem \\
+        $regions \\
         $args \\
         ${input.join(' ')} \\
         > ${prefix}.bcf

************************************************************
