# Supplementary material for: A national long-read sequencing study on chromosomal rearrangements uncovers hidden complexities
Source: Genome Res. 2024 Nov;34(11):1774–84. doi: 10.1101/gr.279510.124 (PMC11610602; doi:10.1101/gr.279510.124)
Supplement: Supplement 1 [file Supplemental_Code.zip › nallo-dev/modules/nf-core/gunzip/main.nf]

process GUNZIP {
    tag "$archive"
    label 'process_single'

    conda "${moduleDir}/environment.yml"
    container "${ workflow.containerEngine == 'singularity' && !task.ext.singularity_pull_docker_container ?
        'https://depot.galaxyproject.org/singularity/ubuntu:22.04' :
        'nf-core/ubuntu:22.04' }"

    input:
    tuple val(meta), path(archive)

    output:
    tuple val(meta), path("$gunzip"), emit: gunzip
    path "versions.yml"             , emit: versions

    when:
    task.ext.when == null || task.ext.when

    script:
    def args        = task.ext.args ?: ''
    def extension   = ( archive.toString() - '.gz' ).tokenize('.')[-1]
    def name        = archive.toString() - '.gz' - ".$extension"
    def prefix      = task.ext.prefix ?: name
    gunzip          = prefix + ".$extension"
    """
    # Not calling gunzip itself because it creates files
    # with the original group ownership rather than the
    # default one for that user / the work directory
    gzip \\
        -cd \\
        $args \\
        $archive \\
        > $gunzip

    cat <<-END_VERSIONS > versions.yml
    "${task.process}":
        gunzip: \$(echo \$(gunzip --version 2>&1) | sed 's/^.*(gzip) //; s/ Copyright.*\$//')
    END_VERSIONS
    """

    stub:
    def args        = task.ext.args ?: ''
    def extension   = ( archive.toString() - '.gz' ).tokenize('.')[-1]
    def name        = archive.toString() - '.gz' - ".$extension"
    def prefix      = task.ext.prefix ?: name
    gunzip          = prefix + ".$extension"
    """
    touch $gunzip
    cat <<-END_VERSIONS > versions.yml
    "${task.process}":
        gunzip: \$(echo \$(gunzip --version 2>&1) | sed 's/^.*(gzip) //; s/ Copyright.*\$//')
    END_VERSIONS
    """
}
