# Supplementary material for: A national long-read sequencing study on chromosomal rearrangements uncovers hidden complexities
Source: Genome Res. 2024 Nov;34(11):1774–84. doi: 10.1101/gr.279510.124 (PMC11610602; doi:10.1101/gr.279510.124)
Supplement: Supplement 1 [file Supplemental_Code.zip › nallo-dev/subworkflows/local/snv_annotation/tests/nextflow.config]

process {
    withName: 'DEEPVARIANT' {
        ext.prefix = { intervals ? "${meta.id}_${intervals}_deepvariant" : "${meta.id}_deepvariant" }
        ext.args = { [
            '--model_type WGS',
            "--sample_name=${meta.id}",
            '-vcf_stats_report=False'
        ].join(' ') }
    }

    withName: 'GLNEXUS' {
        ext.args = '--config DeepVariant_unfiltered'
    }

    withName: 'BCFTOOLS_CONCAT' {
        ext.prefix = { "${meta.id}_concat" }
        ext.args = [
            '--no-version',
            '--allow-overlaps'
        ].join(' ')
    }

    withName: 'BCFTOOLS_NORM_MULTISAMPLE' {
        ext.prefix = { "${meta.id}_norm_multisample" }
        ext.args = [
            '--no-version',
            '-m -',
            '--output-type u',
            '--write-index=csi',
            '-w 10000'
        ].join(' ')
    }

    withName: 'BCFTOOLS_NORM_SINGLESAMPLE' {
        ext.prefix = { "${meta.id}_norm_singlesample" }
        ext.args = [
            '--no-version',
            '-m -',
            '-w 10000',
            '--output-type u',
        ].join(' ')
    }

    withName: '.*:SHORT_VARIANT_CALLING:BCFTOOLS_FILLTAGS' {
        ext.prefix = { "${meta.id}_ac" }
        ext.args = [
            '--no-version',
            '--output-type u'
        ].join(' ')
    }

    withName: 'BCFTOOLS_FILLTAGS_ANNO' {
        ext.prefix = { "${meta.id}_filltags_anno" }
        ext.args = [
            '--no-version',
            '--output-type z'
        ].join(' ')
    }

    withName: 'MINIMAP2_ALIGN' {
        ext.args = '-x map-hifi'
    }

    withName: 'ENSEMBLVEP_VEP' {
        ext.args = { [
            '--offline',
            '--vcf',
            '--compress_output bgzip'
        ].join(' ') }
    }
}
