# Supplementary material for: A national long-read sequencing study on chromosomal rearrangements uncovers hidden complexities
Source: Genome Res. 2024 Nov;34(11):1774–84. doi: 10.1101/gr.279510.124 (PMC11610602; doi:10.1101/gr.279510.124)
Supplement: Supplement 1 [file Supplemental_Code.zip › nallo-dev/subworkflows/local/snv_annotation/tests/main.nf.test]

nextflow_workflow {

    name "Test Workflow SNV_ANNOTATION"
    script "../"
    workflow "SNV_ANNOTATION"
    config "./nextflow.config"
    tag "SNV_ANNOTATION"

    setup {
        run("GUNZIP") {
            script "../../../../modules/nf-core/gunzip/main.nf"
            process {
                """
                input[0] = [
                    [ id:'hg38' ],
                    file(params.pipelines_testdata_base_path + 'nallo/reference/hg38.test.fa.gz', checkIfExists: true)
                ]
                """
            }
        }
        run("SAMTOOLS_FAIDX") {
            script "../../../../modules/nf-core/samtools/faidx/main.nf"
            process {
                """
                input[0] = GUNZIP.out.gunzip
                input[1] = [[],[]]
                """
            }
        }
        run("MINIMAP2_ALIGN") {
            script "../../../../modules/nf-core/minimap2/align/main.nf"
            process {
                """
                input[0] = [
                    [ id: 'test', num_intervals:1 ],
                    file(params.pipelines_testdata_base_path + 'nallo/testdata/HG002_PacBio_Revio.fastq.gz', checkIfExists: true)
                ]
                input[1] = GUNZIP.out.gunzip
                input[2] = true
                input[3] = 'csi'
                input[4] = false
                input[5] = false
                """
            }
        }
        run("SHORT_VARIANT_CALLING") {
            script "../../short_variant_calling/main.nf"
            process {
                """
                input[0] = MINIMAP2_ALIGN.out.bam
                            .join(MINIMAP2_ALIGN.out.index)
                            .join(Channel.of([
                                [ id: 'test', num_intervals:1 ],
                                file(params.pipelines_testdata_base_path + 'nallo/reference/test_data.bed', checkifexists: true)
                            ]))
                input[1] = GUNZIP.out.gunzip
                input[2] = SAMTOOLS_FAIDX.out.fai
                input[3] = [
                    [],[]
                ]
                input[4] = [
                    [],[]
                ]
            """
            }
        }
        run("UNTAR") {
            script "../../../../modules/nf-core/untar/main.nf"
            process {
                """
                input[0] = [
                    [ id: 'vep_cache' ],
                    file(params.pipelines_testdata_base_path + 'nallo/reference/vep_cache_test_data.tar.gz', checkIfExists:true)
                ]
                """
            }
        }

    }

    test("bcf, db, vep_cache, '110'") {

        when {
            workflow {
                """
                input[0] = SHORT_VARIANT_CALLING.out.combined_bcf
                input[1] = [
                    file(params.pipelines_testdata_base_path + 'nallo/reference/cadd.v1.6.hg38.test_data.zip', checkIfExists: true)
                ]
                input[2] = GUNZIP.out.gunzip
                input[3] = SAMTOOLS_FAIDX.out.fai
                input[4] = UNTAR.out.untar.map { meta, cache -> cache }
                input[5] = Channel.value('110')
                input[6] = [
                    file(params.pipelines_testdata_base_path + 'nallo/reference/vep_plugin_files.csv', checkIfExists: true)
                ]
                input[7] = false
                input[8] = Channel.value([])
                input[9] = null
                input[10] = null
                """
            }
        }

        then {
            assertAll(
                { assert workflow.success },
                { assert snapshot(
                    workflow.out.versions,
                    file(workflow.out.tbi.get(0).get(1)).name,
                    path(workflow.out.vcf.get(0).get(1)).linesGzip[48..118], // Stable
                    path(workflow.out.vcf.get(0).get(1)).linesGzip[121..150] // Stable
                ).match() }
            )
        }

    }

    test("bcf, db, vep_cache, '110', -stub") {

        options "-stub"

        when {
            params {
            }
            workflow {
                """
                input[0] = SHORT_VARIANT_CALLING.out.combined_bcf
                input[1] = [
                    file(params.pipelines_testdata_base_path + 'nallo/reference/cadd.v1.6.hg38.test_data.zip', checkIfExists: true)
                ]
                input[2] = GUNZIP.out.gunzip
                input[3] = SAMTOOLS_FAIDX.out.fai
                input[4] = UNTAR.out.untar.map { meta, cache -> cache }
                input[5] = Channel.value('110')
                input[6] = [
                    file(params.pipelines_testdata_base_path + 'nallo/reference/vep_plugin_files.csv', checkIfExists: true)
                ]
                input[7] = false
                input[8] = Channel.value([])
                input[9] = null
                input[10] = null
                """
            }
        }

        then {
            assertAll(
                { assert workflow.success },
                { assert snapshot(
                    workflow.out.versions,
                    workflow.out.tbi,
                    workflow.out.vcf
                ).match() }
            )
        }

    }

}
