# Supplementary material for: A national long-read sequencing study on chromosomal rearrangements uncovers hidden complexities
Source: Genome Res. 2024 Nov;34(11):1774–84. doi: 10.1101/gr.279510.124 (PMC11610602; doi:10.1101/gr.279510.124)
Supplement: Supplement 1 [file Supplemental_Code.zip › nallo-dev/subworkflows/local/scatter_genome/tests/main.nf.test.snap]

{
    "fai, [], bed, true, 3": {
        "content": [
            {
                "0": [
                    [
                        {
                            "id": "test"
                        },
                        "genome.fasta.bed:md5,87a15eb9c2ff20ccd5cd8735a28708f7"
                    ]
                ],
                "1": [
                    [
                        "1.bed:md5,87a15eb9c2ff20ccd5cd8735a28708f7",
                        1
                    ]
                ],
                "2": [
                    "versions.yml:md5,8174fa0cc1f95ed4b353a948a2cbd4e9",
                    "versions.yml:md5,beb3374eccd225096e2f7c8ecd3a28be",
                    "versions.yml:md5,d69b1c1fc4e665c357d541ea3b0a0240",
                    "versions.yml:md5,e70d387c0dd30530a3e7fe2846ddffe1"
                ],
                "bed": [
                    [
                        {
                            "id": "test"
                        },
                        "genome.fasta.bed:md5,87a15eb9c2ff20ccd5cd8735a28708f7"
                    ]
                ],
                "bed_intervals": [
                    [
                        "1.bed:md5,87a15eb9c2ff20ccd5cd8735a28708f7",
                        1
                    ]
                ],
                "versions": [
                    "versions.yml:md5,8174fa0cc1f95ed4b353a948a2cbd4e9",
                    "versions.yml:md5,beb3374eccd225096e2f7c8ecd3a28be",
                    "versions.yml:md5,d69b1c1fc4e665c357d541ea3b0a0240",
                    "versions.yml:md5,e70d387c0dd30530a3e7fe2846ddffe1"
                ]
            },
            [
                "chr22\t0\t40001"
            ],
            [
                [
                    "chr22\t0\t40001"
                ]
            ]
        ],
        "meta": {
            "nf-test": "0.8.4",
            "nextflow": "24.04.2"
        },
        "timestamp": "2024-07-11T13:03:46.414904212"
    },
    "[], bed, false, false, 3": {
        "content": [
            {
                "0": [
                    [
                        {
                            "id": "chr22"
                        },
                        "chr22.bed:md5,3b0b598acca89a84aa414e4c95abec1f"
                    ]
                ],
                "1": [
                    
                ],
                "2": [
                    
                ],
                "bed": [
                    [
                        {
                            "id": "chr22"
                        },
                        "chr22.bed:md5,3b0b598acca89a84aa414e4c95abec1f"
                    ]
                ],
                "bed_intervals": [
                    
                ],
                "versions": [
                    
                ]
            },
            [
                "chr22\t0\t1000"
            ],
            [
                
            ]
        ],
        "meta": {
            "nf-test": "0.8.4",
            "nextflow": "24.04.2"
        },
        "timestamp": "2024-07-11T12:53:03.541050122"
    },
    "[], bed, false, true, 3": {
        "content": [
            {
                "0": [
                    [
                        {
                            "id": "chr22"
                        },
                        "chr22.bed:md5,88ebd3fd77139b3d33af226231eff0df"
                    ]
                ],
                "1": [
                    [
                        "1.bed:md5,37978db9b095a29ebbd64f65dd8f13b3",
                        2
                    ],
                    [
                        "2.bed:md5,0da4774e61b9c9005122e46f24522604",
                        2
                    ]
                ],
                "2": [
                    "versions.yml:md5,8174fa0cc1f95ed4b353a948a2cbd4e9",
                    "versions.yml:md5,beb3374eccd225096e2f7c8ecd3a28be",
                    "versions.yml:md5,d69b1c1fc4e665c357d541ea3b0a0240"
                ],
                "bed": [
                    [
                        {
                            "id": "chr22"
                        },
                        "chr22.bed:md5,88ebd3fd77139b3d33af226231eff0df"
                    ]
                ],
                "bed_intervals": [
                    [
                        "1.bed:md5,37978db9b095a29ebbd64f65dd8f13b3",
                        2
                    ],
                    [
                        "2.bed:md5,0da4774e61b9c9005122e46f24522604",
                        2
                    ]
                ],
                "versions": [
                    "versions.yml:md5,8174fa0cc1f95ed4b353a948a2cbd4e9",
                    "versions.yml:md5,beb3374eccd225096e2f7c8ecd3a28be",
                    "versions.yml:md5,d69b1c1fc4e665c357d541ea3b0a0240"
                ]
            },
            [
                "chr22\t0\t1000",
                "chr22\t500\t1500",
                "chr22\t2000\t3000"
            ],
            [
                [
                    "chr22\t0\t1500"
                ],
                [
                    "chr22\t2000\t3000"
                ]
            ]
        ],
        "meta": {
            "nf-test": "0.8.4",
            "nextflow": "24.04.2"
        },
        "timestamp": "2024-07-11T13:06:34.382235567"
    },
    "fai, [], true, true, 3": {
        "content": [
            {
                "0": [
                    [
                        {
                            "id": "test"
                        },
                        "genome.fasta.bed:md5,87a15eb9c2ff20ccd5cd8735a28708f7"
                    ]
                ],
                "1": [
                    [
                        "1.bed:md5,87a15eb9c2ff20ccd5cd8735a28708f7",
                        1
                    ]
                ],
                "2": [
                    "versions.yml:md5,8174fa0cc1f95ed4b353a948a2cbd4e9",
                    "versions.yml:md5,beb3374eccd225096e2f7c8ecd3a28be",
                    "versions.yml:md5,d69b1c1fc4e665c357d541ea3b0a0240",
                    "versions.yml:md5,e70d387c0dd30530a3e7fe2846ddffe1"
                ],
                "bed": [
                    [
                        {
                            "id": "test"
                        },
                        "genome.fasta.bed:md5,87a15eb9c2ff20ccd5cd8735a28708f7"
                    ]
                ],
                "bed_intervals": [
                    [
                        "1.bed:md5,87a15eb9c2ff20ccd5cd8735a28708f7",
                        1
                    ]
                ],
                "versions": [
                    "versions.yml:md5,8174fa0cc1f95ed4b353a948a2cbd4e9",
                    "versions.yml:md5,beb3374eccd225096e2f7c8ecd3a28be",
                    "versions.yml:md5,d69b1c1fc4e665c357d541ea3b0a0240",
                    "versions.yml:md5,e70d387c0dd30530a3e7fe2846ddffe1"
                ]
            },
            [
                "chr22\t0\t40001"
            ],
            [
                [
                    "chr22\t0\t40001"
                ]
            ]
        ],
        "meta": {
            "nf-test": "0.8.4",
            "nextflow": "24.04.2"
        },
        "timestamp": "2024-07-11T13:03:35.848426979"
    },
    "fai, [], true, false, []": {
        "content": [
            {
                "0": [
                    [
                        {
                            "id": "test"
                        },
                        "genome.fasta.bed:md5,87a15eb9c2ff20ccd5cd8735a28708f7"
                    ]
                ],
                "1": [
                    
                ],
                "2": [
                    "versions.yml:md5,e70d387c0dd30530a3e7fe2846ddffe1"
                ],
                "bed": [
                    [
                        {
                            "id": "test"
                        },
                        "genome.fasta.bed:md5,87a15eb9c2ff20ccd5cd8735a28708f7"
                    ]
                ],
                "bed_intervals": [
                    
                ],
                "versions": [
                    "versions.yml:md5,e70d387c0dd30530a3e7fe2846ddffe1"
                ]
            },
            [
                "chr22\t0\t40001"
            ],
            [
                
            ]
        ],
        "meta": {
            "nf-test": "0.8.4",
            "nextflow": "24.04.2"
        },
        "timestamp": "2024-07-11T13:03:25.327078297"
    }
}
