# Supplementary material for: A national long-read sequencing study on chromosomal rearrangements uncovers hidden complexities
Source: Genome Res. 2024 Nov;34(11):1774–84. doi: 10.1101/gr.279510.124 (PMC11610602; doi:10.1101/gr.279510.124)
Supplement: Supplement 1 [file Supplemental_Code.zip › nallo-dev/subworkflows/local/scatter_genome/tests/nextflow.config]

process {
    withName: 'BEDTOOLS_MERGE' {
        ext.prefix = { "${meta.id}_merged" }
    }
    withName: 'BEDTOOLS_SORT' {
        ext.prefix = { "${meta.id}_sorted" }
    }
}
