# Supplementary material for: A national long-read sequencing study on chromosomal rearrangements uncovers hidden complexities
Source: Genome Res. 2024 Nov;34(11):1774–84. doi: 10.1101/gr.279510.124 (PMC11610602; doi:10.1101/gr.279510.124)
Supplement: Supplement 1 [file Supplemental_Code.zip › nallo-dev/subworkflows/local/scatter_genome/tests/main.nf.test]

nextflow_workflow {

    name "Test Workflow SCATTER_GENOME"
    script "../main.nf"
    workflow "SCATTER_GENOME"
    config "./nextflow.config"

    setup {
        run("SAMTOOLS_FAIDX") {
            script "../../../../modules/nf-core/samtools/faidx/main.nf"
            process {
                """
                input[0] = [
                    [ id:'test' ],
                    file(params.modules_testdata_base_path + 'genomics/homo_sapiens/genome/genome.fasta', checkIfExists: true)
                ]
                input[1] = [[],[]]
                """
            }
        }
    }

    test("fai, [], true, false, []") {

        when {
            workflow {
                """
                input[0] = SAMTOOLS_FAIDX.out.fai
                input[1] = [[],[]]
                input[2] = true
                input[3] = false
                input[4] = []
                """
            }
        }

        then {
            assertAll (
                { assert workflow.success },
                { assert snapshot(
                    workflow.out,
                    path(workflow.out.bed.get(0).get(1)).readLines(),
                    workflow.out.bed_intervals.findAll { it[0] instanceof String }.collect { path(it[0]).readLines() },
                ).match() }
            )
        }

    }

    test("fai, [], true, true, 3") {

        when {
            workflow {
                """
                input[0] = SAMTOOLS_FAIDX.out.fai
                input[1] = [[],[]]
                input[2] = true
                input[3] = true
                input[4] = 3
                """
            }
        }

        then {
            assertAll (
                { assert workflow.success },
                { assert snapshot(
                    workflow.out,
                    path(workflow.out.bed.get(0).get(1)).readLines(),
                    workflow.out.bed_intervals.findAll { it[0] instanceof String }.collect { path(it[0]).readLines() },
                ).match() }
            )
        }

    }

    test("fai, [], bed, true, 3") {

        when {
            workflow {
                """
                input[0] = SAMTOOLS_FAIDX.out.fai
                input[1] = [[],[]]
                input[2] = Channel.of('chr22\t0\t1000')
                    .collectFile(name: 'chr22.bed', newLine: true)
                    .map { file -> [ [ id:'chr22' ], file ] }
                input[3] = true
                input[4] = 3
                """
            }
        }

        then {
            assertAll (
                { assert workflow.success },
                { assert snapshot(
                    workflow.out,
                    path(workflow.out.bed.get(0).get(1)).readLines(),
                    workflow.out.bed_intervals.findAll { it[0] instanceof String }.collect { path(it[0]).readLines() },
                ).match() }
            )
        }

    }

    test("[], bed, false, false, 3") {

        when {
            workflow {
                """
                input[0] = [[],[]]
                input[1] = Channel.of('chr22\t0\t1000')
                    .collectFile(name: 'chr22.bed', newLine: true)
                    .map { file -> [ [ id:'chr22' ], file ] }
                input[2] = false
                input[3] = false
                input[4] = 3
                """
            }
        }

        then {
            assertAll (
                { assert workflow.success },
                { assert snapshot(
                    workflow.out,
                    path(workflow.out.bed.get(0).get(1)).readLines(),
                    workflow.out.bed_intervals.findAll { it[0] instanceof String }.collect { path(it[0]).readLines() },
                ).match() }
            )
        }

    }

    test("[], bed, false, true, 3") {

        when {
            workflow {
                """
                input[0] = [[],[]]
                input[1] = Channel.of('''chr22\t0\t1000\nchr22\t500\t1500\nchr22\t2000\t3000''')
                    .collectFile(name: 'chr22.bed', newLine: true)
                    .map { file -> [ [ id:'chr22' ], file ] }
                input[2] = false
                input[3] = true
                input[4] = 3
                """
            }
        }

        then {
            assertAll (
                { assert workflow.success },
                { assert snapshot(
                    workflow.out,
                    path(workflow.out.bed.get(0).get(1)).readLines(),
                    workflow.out.bed_intervals.findAll { it[0] instanceof String }.collect { path(it[0]).readLines() },
                ).match() }
            )
        }

    }

    test("[], bed, false, true, 0 - should fail") {

        when {
            workflow {
                """
                input[0] = [[],[]]
                input[1] = Channel.of('''chr22\t0\t1000\nchr22\t500\t1500\nchr22\t2000\t3000''')
                    .collectFile(name: 'chr22.bed', newLine: true)
                    .map { file -> [ [ id:'chr22' ], file ] }
                input[2] = false
                input[3] = true
                input[4] = 0
                """
            }
        }

        then {
            assertAll (
                { assert workflow.failed },
            )
        }

    }

}
