# Supplementary material for: A national long-read sequencing study on chromosomal rearrangements uncovers hidden complexities
Source: Genome Res. 2024 Nov;34(11):1774–84. doi: 10.1101/gr.279510.124 (PMC11610602; doi:10.1101/gr.279510.124)
Supplement: Supplement 1 [file Supplemental_Code.zip › nallo-dev/subworkflows/local/call_svs/tests/main.nf.test.snap]

{
    "2 samples - [bam, bai], fasta, fai, []": {
        "content": [
            [
                "##contig=<ID=chr1,length=248956422>",
                "##contig=<ID=chr2,length=242193529>",
                "##contig=<ID=chr3,length=198295559>",
                "##contig=<ID=chr4,length=190214555>",
                "##contig=<ID=chr5,length=181538259>",
                "##contig=<ID=chr6,length=170805979>",
                "##contig=<ID=chr7,length=159345973>",
                "##contig=<ID=chr8,length=145138636>",
                "##contig=<ID=chr9,length=138394717>",
                "##contig=<ID=chr10,length=133797422>",
                "##contig=<ID=chr11,length=135086622>",
                "##contig=<ID=chr12,length=133275309>",
                "##contig=<ID=chr13,length=114364328>",
                "##contig=<ID=chr14,length=107043718>",
                "##contig=<ID=chr15,length=101991189>",
                "##contig=<ID=chr16,length=90338345>",
                "##contig=<ID=chr17,length=83257441>",
                "##contig=<ID=chr18,length=80373285>",
                "##contig=<ID=chr19,length=58617616>",
                "##contig=<ID=chr20,length=64444167>",
                "##contig=<ID=chr21,length=46709983>",
                "##contig=<ID=chr22,length=50818468>",
                "##contig=<ID=chrX,length=156040895>",
                "##contig=<ID=chrY,length=57227415>",
                "##contig=<ID=chrM,length=16569>",
                "##contig=<ID=chr1_KI270706v1_random,length=175055>",
                "##contig=<ID=chr1_KI270707v1_random,length=32032>",
                "##contig=<ID=chr1_KI270708v1_random,length=127682>",
                "##contig=<ID=chr1_KI270709v1_random,length=66860>",
                "##contig=<ID=chr1_KI270710v1_random,length=40176>",
                "##contig=<ID=chr1_KI270711v1_random,length=42210>",
                "##contig=<ID=chr1_KI270712v1_random,length=176043>",
                "##contig=<ID=chr1_KI270713v1_random,length=40745>",
                "##contig=<ID=chr1_KI270714v1_random,length=41717>",
                "##contig=<ID=chr2_KI270715v1_random,length=161471>",
                "##contig=<ID=chr2_KI270716v1_random,length=153799>",
                "##contig=<ID=chr3_GL000221v1_random,length=155397>",
                "##contig=<ID=chr4_GL000008v2_random,length=209709>",
                "##contig=<ID=chr5_GL000208v1_random,length=92689>",
                "##contig=<ID=chr9_KI270717v1_random,length=40062>",
                "##contig=<ID=chr9_KI270718v1_random,length=38054>",
                "##contig=<ID=chr9_KI270719v1_random,length=176845>",
                "##contig=<ID=chr9_KI270720v1_random,length=39050>",
                "##contig=<ID=chr11_KI270721v1_random,length=100316>",
                "##contig=<ID=chr14_GL000009v2_random,length=201709>",
                "##contig=<ID=chr14_GL000225v1_random,length=211173>",
                "##contig=<ID=chr14_KI270722v1_random,length=194050>",
                "##contig=<ID=chr14_GL000194v1_random,length=191469>",
                "##contig=<ID=chr14_KI270723v1_random,length=38115>",
                "##contig=<ID=chr14_KI270724v1_random,length=39555>",
                "##contig=<ID=chr14_KI270725v1_random,length=172810>",
                "##contig=<ID=chr14_KI270726v1_random,length=43739>",
                "##contig=<ID=chr15_KI270727v1_random,length=448248>",
                "##contig=<ID=chr16_KI270728v1_random,length=1872759>",
                "##contig=<ID=chr17_GL000205v2_random,length=185591>",
                "##contig=<ID=chr17_KI270729v1_random,length=280839>",
                "##contig=<ID=chr17_KI270730v1_random,length=112551>",
                "##contig=<ID=chr22_KI270731v1_random,length=150754>",
                "##contig=<ID=chr22_KI270732v1_random,length=41543>",
                "##contig=<ID=chr22_KI270733v1_random,length=179772>",
                "##contig=<ID=chr22_KI270734v1_random,length=165050>",
                "##contig=<ID=chr22_KI270735v1_random,length=42811>",
                "##contig=<ID=chr22_KI270736v1_random,length=181920>",
                "##contig=<ID=chr22_KI270737v1_random,length=103838>",
                "##contig=<ID=chr22_KI270738v1_random,length=99375>",
                "##contig=<ID=chr22_KI270739v1_random,length=73985>",
                "##contig=<ID=chrY_KI270740v1_random,length=37240>",
                "##contig=<ID=chrUn_KI270302v1,length=2274>",
                "##contig=<ID=chrUn_KI270304v1,length=2165>",
                "##contig=<ID=chrUn_KI270303v1,length=1942>",
                "##contig=<ID=chrUn_KI270305v1,length=1472>",
                "##contig=<ID=chrUn_KI270322v1,length=21476>",
                "##contig=<ID=chrUn_KI270320v1,length=4416>",
                "##contig=<ID=chrUn_KI270310v1,length=1201>",
                "##contig=<ID=chrUn_KI270316v1,length=1444>",
                "##contig=<ID=chrUn_KI270315v1,length=2276>",
                "##contig=<ID=chrUn_KI270312v1,length=998>",
                "##contig=<ID=chrUn_KI270311v1,length=12399>",
                "##contig=<ID=chrUn_KI270317v1,length=37690>",
                "##contig=<ID=chrUn_KI270412v1,length=1179>",
                "##contig=<ID=chrUn_KI270411v1,length=2646>",
                "##contig=<ID=chrUn_KI270414v1,length=2489>",
                "##contig=<ID=chrUn_KI270419v1,length=1029>",
                "##contig=<ID=chrUn_KI270418v1,length=2145>",
                "##contig=<ID=chrUn_KI270420v1,length=2321>",
                "##contig=<ID=chrUn_KI270424v1,length=2140>",
                "##contig=<ID=chrUn_KI270417v1,length=2043>",
                "##contig=<ID=chrUn_KI270422v1,length=1445>",
                "##contig=<ID=chrUn_KI270423v1,length=981>",
                "##contig=<ID=chrUn_KI270425v1,length=1884>",
                "##contig=<ID=chrUn_KI270429v1,length=1361>",
                "##contig=<ID=chrUn_KI270442v1,length=392061>",
                "##contig=<ID=chrUn_KI270466v1,length=1233>",
                "##contig=<ID=chrUn_KI270465v1,length=1774>",
                "##contig=<ID=chrUn_KI270467v1,length=3920>",
                "##contig=<ID=chrUn_KI270435v1,length=92983>",
                "##contig=<ID=chrUn_KI270438v1,length=112505>",
                "##contig=<ID=chrUn_KI270468v1,length=4055>",
                "##contig=<ID=chrUn_KI270510v1,length=2415>",
                "##contig=<ID=chrUn_KI270509v1,length=2318>",
                "##contig=<ID=chrUn_KI270518v1,length=2186>",
                "##contig=<ID=chrUn_KI270508v1,length=1951>",
                "##contig=<ID=chrUn_KI270516v1,length=1300>",
                "##contig=<ID=chrUn_KI270512v1,length=22689>",
                "##contig=<ID=chrUn_KI270519v1,length=138126>",
                "##contig=<ID=chrUn_KI270522v1,length=5674>",
                "##contig=<ID=chrUn_KI270511v1,length=8127>",
                "##contig=<ID=chrUn_KI270515v1,length=6361>",
                "##contig=<ID=chrUn_KI270507v1,length=5353>",
                "##contig=<ID=chrUn_KI270517v1,length=3253>",
                "##contig=<ID=chrUn_KI270529v1,length=1899>",
                "##contig=<ID=chrUn_KI270528v1,length=2983>",
                "##contig=<ID=chrUn_KI270530v1,length=2168>",
                "##contig=<ID=chrUn_KI270539v1,length=993>",
                "##contig=<ID=chrUn_KI270538v1,length=91309>",
                "##contig=<ID=chrUn_KI270544v1,length=1202>",
                "##contig=<ID=chrUn_KI270548v1,length=1599>",
                "##contig=<ID=chrUn_KI270583v1,length=1400>",
                "##contig=<ID=chrUn_KI270587v1,length=2969>",
                "##contig=<ID=chrUn_KI270580v1,length=1553>",
                "##contig=<ID=chrUn_KI270581v1,length=7046>",
                "##contig=<ID=chrUn_KI270579v1,length=31033>",
                "##contig=<ID=chrUn_KI270589v1,length=44474>",
                "##contig=<ID=chrUn_KI270590v1,length=4685>",
                "##contig=<ID=chrUn_KI270584v1,length=4513>",
                "##contig=<ID=chrUn_KI270582v1,length=6504>",
                "##contig=<ID=chrUn_KI270588v1,length=6158>",
                "##contig=<ID=chrUn_KI270593v1,length=3041>",
                "##contig=<ID=chrUn_KI270591v1,length=5796>",
                "##contig=<ID=chrUn_KI270330v1,length=1652>",
                "##contig=<ID=chrUn_KI270329v1,length=1040>",
                "##contig=<ID=chrUn_KI270334v1,length=1368>",
                "##contig=<ID=chrUn_KI270333v1,length=2699>",
                "##contig=<ID=chrUn_KI270335v1,length=1048>",
                "##contig=<ID=chrUn_KI270338v1,length=1428>",
                "##contig=<ID=chrUn_KI270340v1,length=1428>",
                "##contig=<ID=chrUn_KI270336v1,length=1026>",
                "##contig=<ID=chrUn_KI270337v1,length=1121>",
                "##contig=<ID=chrUn_KI270363v1,length=1803>",
                "##contig=<ID=chrUn_KI270364v1,length=2855>",
                "##contig=<ID=chrUn_KI270362v1,length=3530>",
                "##contig=<ID=chrUn_KI270366v1,length=8320>",
                "##contig=<ID=chrUn_KI270378v1,length=1048>",
                "##contig=<ID=chrUn_KI270379v1,length=1045>",
                "##contig=<ID=chrUn_KI270389v1,length=1298>",
                "##contig=<ID=chrUn_KI270390v1,length=2387>",
                "##contig=<ID=chrUn_KI270387v1,length=1537>",
                "##contig=<ID=chrUn_KI270395v1,length=1143>",
                "##contig=<ID=chrUn_KI270396v1,length=1880>",
                "##contig=<ID=chrUn_KI270388v1,length=1216>",
                "##contig=<ID=chrUn_KI270394v1,length=970>",
                "##contig=<ID=chrUn_KI270386v1,length=1788>",
                "##contig=<ID=chrUn_KI270391v1,length=1484>",
                "##contig=<ID=chrUn_KI270383v1,length=1750>",
                "##contig=<ID=chrUn_KI270393v1,length=1308>",
                "##contig=<ID=chrUn_KI270384v1,length=1658>",
                "##contig=<ID=chrUn_KI270392v1,length=971>",
                "##contig=<ID=chrUn_KI270381v1,length=1930>",
                "##contig=<ID=chrUn_KI270385v1,length=990>",
                "##contig=<ID=chrUn_KI270382v1,length=4215>",
                "##contig=<ID=chrUn_KI270376v1,length=1136>",
                "##contig=<ID=chrUn_KI270374v1,length=2656>",
                "##contig=<ID=chrUn_KI270372v1,length=1650>",
                "##contig=<ID=chrUn_KI270373v1,length=1451>",
                "##contig=<ID=chrUn_KI270375v1,length=2378>",
                "##contig=<ID=chrUn_KI270371v1,length=2805>",
                "##contig=<ID=chrUn_KI270448v1,length=7992>",
                "##contig=<ID=chrUn_KI270521v1,length=7642>",
                "##contig=<ID=chrUn_GL000195v1,length=182896>",
                "##contig=<ID=chrUn_GL000219v1,length=179198>",
                "##contig=<ID=chrUn_GL000220v1,length=161802>",
                "##contig=<ID=chrUn_GL000224v1,length=179693>",
                "##contig=<ID=chrUn_KI270741v1,length=157432>",
                "##contig=<ID=chrUn_GL000226v1,length=15008>",
                "##contig=<ID=chrUn_GL000213v1,length=164239>",
                "##contig=<ID=chrUn_KI270743v1,length=210658>",
                "##contig=<ID=chrUn_KI270744v1,length=168472>",
                "##contig=<ID=chrUn_KI270745v1,length=41891>",
                "##contig=<ID=chrUn_KI270746v1,length=66486>",
                "##contig=<ID=chrUn_KI270747v1,length=198735>",
                "##contig=<ID=chrUn_KI270748v1,length=93321>",
                "##contig=<ID=chrUn_KI270749v1,length=158759>",
                "##contig=<ID=chrUn_KI270750v1,length=148850>",
                "##contig=<ID=chrUn_KI270751v1,length=150742>",
                "##contig=<ID=chrUn_KI270752v1,length=27745>",
                "##contig=<ID=chrUn_KI270753v1,length=62944>",
                "##contig=<ID=chrUn_KI270754v1,length=40191>",
                "##contig=<ID=chrUn_KI270755v1,length=36723>",
                "##contig=<ID=chrUn_KI270756v1,length=79590>",
                "##contig=<ID=chrUn_KI270757v1,length=71251>",
                "##contig=<ID=chrUn_GL000214v1,length=137718>",
                "##contig=<ID=chrUn_KI270742v1,length=186739>",
                "##contig=<ID=chrUn_GL000216v2,length=176608>",
                "##contig=<ID=chrUn_GL000218v1,length=161147>",
                "##contig=<ID=chrEBV,length=171823>",
                "##ALT=<ID=INS,Description=\"Insertion\">",
                "##ALT=<ID=DEL,Description=\"Deletion\">",
                "##ALT=<ID=DUP,Description=\"Duplication\">",
                "##ALT=<ID=INV,Description=\"Inversion\">",
                "##ALT=<ID=BND,Description=\"Breakend; Translocation\">",
                "##FORMAT=<ID=GT,Number=1,Type=String,Description=\"Genotype\">",
                "##FORMAT=<ID=GQ,Number=1,Type=Integer,Description=\"Genotype quality\">",
                "##FORMAT=<ID=DR,Number=1,Type=Integer,Description=\"Number of reference reads\">",
                "##FORMAT=<ID=DV,Number=1,Type=Integer,Description=\"Number of variant reads\">",
                "##FORMAT=<ID=ID,Number=1,Type=String,Description=\"Individual sample SV ID for multi-sample output\">",
                "##FILTER=<ID=GT,Description=\"Genotype filter\">",
                "##FILTER=<ID=SUPPORT_MIN,Description=\"Minimum read support filter\">",
                "##FILTER=<ID=STDEV_POS,Description=\"SV Breakpoint standard deviation filter\">",
                "##FILTER=<ID=STDEV_LEN,Description=\"SV length standard deviation filter\">",
                "##FILTER=<ID=COV_MIN,Description=\"Minimum coverage filter\">",
                "##FILTER=<ID=COV_CHANGE,Description=\"Coverage change filter\">",
                "##FILTER=<ID=STRAND,Description=\"Strand support filter\">",
                "##FILTER=<ID=SVLEN_MIN,Description=\"SV length filter\">",
                "##FILTER=<ID=NM,Description=\"Alignment noise level filter\">",
                "##INFO=<ID=PRECISE,Number=0,Type=Flag,Description=\"Structural variation with precise breakpoints\">",
                "##INFO=<ID=IMPRECISE,Number=0,Type=Flag,Description=\"Structural variation with imprecise breakpoints\">",
                "##INFO=<ID=SVLEN,Number=1,Type=Integer,Description=\"Length of structural variation\">",
                "##INFO=<ID=SVTYPE,Number=1,Type=String,Description=\"Type of structural variation\">",
                "##INFO=<ID=CHR2,Number=1,Type=String,Description=\"Mate chromsome for BND SVs\">",
                "##INFO=<ID=SUPPORT,Number=1,Type=Integer,Description=\"Number of reads supporting the structural variation\">",
                "##INFO=<ID=SUPPORT_INLINE,Number=1,Type=Integer,Description=\"Number of reads supporting an INS/DEL SV (non-split events only)\">",
                "##INFO=<ID=SUPPORT_LONG,Number=1,Type=Integer,Description=\"Number of soft-clipped reads putatively supporting the long insertion SV\">",
                "##INFO=<ID=END,Number=1,Type=Integer,Description=\"End position of structural variation\">",
                "##INFO=<ID=STDEV_POS,Number=1,Type=Float,Description=\"Standard deviation of structural variation start position\">",
                "##INFO=<ID=STDEV_LEN,Number=1,Type=Float,Description=\"Standard deviation of structural variation length\">",
                "##INFO=<ID=COVERAGE,Number=.,Type=Float,Description=\"Coverages near upstream, start, center, end, downstream of structural variation\">",
                "##INFO=<ID=STRAND,Number=1,Type=String,Description=\"Strands of supporting reads for structural variant\">",
                "##INFO=<ID=AC,Number=.,Type=Integer,Description=\"Allele count, summed up over all samples\">",
                "##INFO=<ID=SUPP_VEC,Number=1,Type=String,Description=\"List of read support for all samples\">",
                "##INFO=<ID=CONSENSUS_SUPPORT,Number=1,Type=Integer,Description=\"Number of reads that support the generated insertion (INS) consensus sequence\">",
                "##INFO=<ID=RNAMES,Number=.,Type=String,Description=\"Names of supporting reads (if enabled with --output-rnames)\">",
                "##INFO=<ID=AF,Number=1,Type=Float,Description=\"Allele Frequency\">",
                "##INFO=<ID=NM,Number=.,Type=Float,Description=\"Mean number of query alignment length adjusted mismatches of supporting reads\">",
                "##INFO=<ID=PHASE,Number=.,Type=String,Description=\"Phasing information derived from supporting reads, represented as list of: HAPLOTYPE,PHASESET,HAPLOTYPE_SUPPORT,PHASESET_SUPPORT,HAPLOTYPE_FILTER,PHASESET_FILTER\">",
                "##bcftools_viewVersion=1.20+htslib-1.20"
            ],
            "[test_1_reheader.vcf.gz, test_2_reheader.vcf.gz]",
            [
                "##contig=<ID=chr1,length=248956422>",
                "##contig=<ID=chr2,length=242193529>",
                "##contig=<ID=chr3,length=198295559>",
                "##contig=<ID=chr4,length=190214555>",
                "##contig=<ID=chr5,length=181538259>",
                "##contig=<ID=chr6,length=170805979>",
                "##contig=<ID=chr7,length=159345973>",
                "##contig=<ID=chr8,length=145138636>",
                "##contig=<ID=chr9,length=138394717>",
                "##contig=<ID=chr10,length=133797422>",
                "##contig=<ID=chr11,length=135086622>",
                "##contig=<ID=chr12,length=133275309>",
                "##contig=<ID=chr13,length=114364328>",
                "##contig=<ID=chr14,length=107043718>",
                "##contig=<ID=chr15,length=101991189>",
                "##contig=<ID=chr16,length=90338345>",
                "##contig=<ID=chr17,length=83257441>",
                "##contig=<ID=chr18,length=80373285>",
                "##contig=<ID=chr19,length=58617616>",
                "##contig=<ID=chr20,length=64444167>",
                "##contig=<ID=chr21,length=46709983>",
                "##contig=<ID=chr22,length=50818468>",
                "##contig=<ID=chrX,length=156040895>",
                "##contig=<ID=chrY,length=57227415>",
                "##contig=<ID=chrM,length=16569>",
                "##contig=<ID=chr1_KI270706v1_random,length=175055>",
                "##contig=<ID=chr1_KI270707v1_random,length=32032>",
                "##contig=<ID=chr1_KI270708v1_random,length=127682>",
                "##contig=<ID=chr1_KI270709v1_random,length=66860>",
                "##contig=<ID=chr1_KI270710v1_random,length=40176>",
                "##contig=<ID=chr1_KI270711v1_random,length=42210>",
                "##contig=<ID=chr1_KI270712v1_random,length=176043>",
                "##contig=<ID=chr1_KI270713v1_random,length=40745>",
                "##contig=<ID=chr1_KI270714v1_random,length=41717>",
                "##contig=<ID=chr2_KI270715v1_random,length=161471>",
                "##contig=<ID=chr2_KI270716v1_random,length=153799>",
                "##contig=<ID=chr3_GL000221v1_random,length=155397>",
                "##contig=<ID=chr4_GL000008v2_random,length=209709>",
                "##contig=<ID=chr5_GL000208v1_random,length=92689>",
                "##contig=<ID=chr9_KI270717v1_random,length=40062>",
                "##contig=<ID=chr9_KI270718v1_random,length=38054>",
                "##contig=<ID=chr9_KI270719v1_random,length=176845>",
                "##contig=<ID=chr9_KI270720v1_random,length=39050>",
                "##contig=<ID=chr11_KI270721v1_random,length=100316>",
                "##contig=<ID=chr14_GL000009v2_random,length=201709>",
                "##contig=<ID=chr14_GL000225v1_random,length=211173>",
                "##contig=<ID=chr14_KI270722v1_random,length=194050>",
                "##contig=<ID=chr14_GL000194v1_random,length=191469>",
                "##contig=<ID=chr14_KI270723v1_random,length=38115>",
                "##contig=<ID=chr14_KI270724v1_random,length=39555>",
                "##contig=<ID=chr14_KI270725v1_random,length=172810>",
                "##contig=<ID=chr14_KI270726v1_random,length=43739>",
                "##contig=<ID=chr15_KI270727v1_random,length=448248>",
                "##contig=<ID=chr16_KI270728v1_random,length=1872759>",
                "##contig=<ID=chr17_GL000205v2_random,length=185591>",
                "##contig=<ID=chr17_KI270729v1_random,length=280839>",
                "##contig=<ID=chr17_KI270730v1_random,length=112551>",
                "##contig=<ID=chr22_KI270731v1_random,length=150754>",
                "##contig=<ID=chr22_KI270732v1_random,length=41543>",
                "##contig=<ID=chr22_KI270733v1_random,length=179772>",
                "##contig=<ID=chr22_KI270734v1_random,length=165050>",
                "##contig=<ID=chr22_KI270735v1_random,length=42811>",
                "##contig=<ID=chr22_KI270736v1_random,length=181920>",
                "##contig=<ID=chr22_KI270737v1_random,length=103838>",
                "##contig=<ID=chr22_KI270738v1_random,length=99375>",
                "##contig=<ID=chr22_KI270739v1_random,length=73985>",
                "##contig=<ID=chrY_KI270740v1_random,length=37240>",
                "##contig=<ID=chrUn_KI270302v1,length=2274>",
                "##contig=<ID=chrUn_KI270304v1,length=2165>",
                "##contig=<ID=chrUn_KI270303v1,length=1942>",
                "##contig=<ID=chrUn_KI270305v1,length=1472>",
                "##contig=<ID=chrUn_KI270322v1,length=21476>",
                "##contig=<ID=chrUn_KI270320v1,length=4416>",
                "##contig=<ID=chrUn_KI270310v1,length=1201>",
                "##contig=<ID=chrUn_KI270316v1,length=1444>",
                "##contig=<ID=chrUn_KI270315v1,length=2276>",
                "##contig=<ID=chrUn_KI270312v1,length=998>",
                "##contig=<ID=chrUn_KI270311v1,length=12399>",
                "##contig=<ID=chrUn_KI270317v1,length=37690>",
                "##contig=<ID=chrUn_KI270412v1,length=1179>",
                "##contig=<ID=chrUn_KI270411v1,length=2646>",
                "##contig=<ID=chrUn_KI270414v1,length=2489>",
                "##contig=<ID=chrUn_KI270419v1,length=1029>",
                "##contig=<ID=chrUn_KI270418v1,length=2145>",
                "##contig=<ID=chrUn_KI270420v1,length=2321>",
                "##contig=<ID=chrUn_KI270424v1,length=2140>",
                "##contig=<ID=chrUn_KI270417v1,length=2043>",
                "##contig=<ID=chrUn_KI270422v1,length=1445>",
                "##contig=<ID=chrUn_KI270423v1,length=981>",
                "##contig=<ID=chrUn_KI270425v1,length=1884>",
                "##contig=<ID=chrUn_KI270429v1,length=1361>",
                "##contig=<ID=chrUn_KI270442v1,length=392061>",
                "##contig=<ID=chrUn_KI270466v1,length=1233>",
                "##contig=<ID=chrUn_KI270465v1,length=1774>",
                "##contig=<ID=chrUn_KI270467v1,length=3920>",
                "##contig=<ID=chrUn_KI270435v1,length=92983>",
                "##contig=<ID=chrUn_KI270438v1,length=112505>",
                "##contig=<ID=chrUn_KI270468v1,length=4055>",
                "##contig=<ID=chrUn_KI270510v1,length=2415>",
                "##contig=<ID=chrUn_KI270509v1,length=2318>",
                "##contig=<ID=chrUn_KI270518v1,length=2186>",
                "##contig=<ID=chrUn_KI270508v1,length=1951>",
                "##contig=<ID=chrUn_KI270516v1,length=1300>",
                "##contig=<ID=chrUn_KI270512v1,length=22689>",
                "##contig=<ID=chrUn_KI270519v1,length=138126>",
                "##contig=<ID=chrUn_KI270522v1,length=5674>",
                "##contig=<ID=chrUn_KI270511v1,length=8127>",
                "##contig=<ID=chrUn_KI270515v1,length=6361>",
                "##contig=<ID=chrUn_KI270507v1,length=5353>",
                "##contig=<ID=chrUn_KI270517v1,length=3253>",
                "##contig=<ID=chrUn_KI270529v1,length=1899>",
                "##contig=<ID=chrUn_KI270528v1,length=2983>",
                "##contig=<ID=chrUn_KI270530v1,length=2168>",
                "##contig=<ID=chrUn_KI270539v1,length=993>",
                "##contig=<ID=chrUn_KI270538v1,length=91309>",
                "##contig=<ID=chrUn_KI270544v1,length=1202>",
                "##contig=<ID=chrUn_KI270548v1,length=1599>",
                "##contig=<ID=chrUn_KI270583v1,length=1400>",
                "##contig=<ID=chrUn_KI270587v1,length=2969>",
                "##contig=<ID=chrUn_KI270580v1,length=1553>",
                "##contig=<ID=chrUn_KI270581v1,length=7046>",
                "##contig=<ID=chrUn_KI270579v1,length=31033>",
                "##contig=<ID=chrUn_KI270589v1,length=44474>",
                "##contig=<ID=chrUn_KI270590v1,length=4685>",
                "##contig=<ID=chrUn_KI270584v1,length=4513>",
                "##contig=<ID=chrUn_KI270582v1,length=6504>",
                "##contig=<ID=chrUn_KI270588v1,length=6158>",
                "##contig=<ID=chrUn_KI270593v1,length=3041>",
                "##contig=<ID=chrUn_KI270591v1,length=5796>",
                "##contig=<ID=chrUn_KI270330v1,length=1652>",
                "##contig=<ID=chrUn_KI270329v1,length=1040>",
                "##contig=<ID=chrUn_KI270334v1,length=1368>",
                "##contig=<ID=chrUn_KI270333v1,length=2699>",
                "##contig=<ID=chrUn_KI270335v1,length=1048>",
                "##contig=<ID=chrUn_KI270338v1,length=1428>",
                "##contig=<ID=chrUn_KI270340v1,length=1428>",
                "##contig=<ID=chrUn_KI270336v1,length=1026>",
                "##contig=<ID=chrUn_KI270337v1,length=1121>",
                "##contig=<ID=chrUn_KI270363v1,length=1803>",
                "##contig=<ID=chrUn_KI270364v1,length=2855>",
                "##contig=<ID=chrUn_KI270362v1,length=3530>",
                "##contig=<ID=chrUn_KI270366v1,length=8320>",
                "##contig=<ID=chrUn_KI270378v1,length=1048>",
                "##contig=<ID=chrUn_KI270379v1,length=1045>",
                "##contig=<ID=chrUn_KI270389v1,length=1298>",
                "##contig=<ID=chrUn_KI270390v1,length=2387>",
                "##contig=<ID=chrUn_KI270387v1,length=1537>",
                "##contig=<ID=chrUn_KI270395v1,length=1143>",
                "##contig=<ID=chrUn_KI270396v1,length=1880>",
                "##contig=<ID=chrUn_KI270388v1,length=1216>",
                "##contig=<ID=chrUn_KI270394v1,length=970>",
                "##contig=<ID=chrUn_KI270386v1,length=1788>",
                "##contig=<ID=chrUn_KI270391v1,length=1484>",
                "##contig=<ID=chrUn_KI270383v1,length=1750>",
                "##contig=<ID=chrUn_KI270393v1,length=1308>",
                "##contig=<ID=chrUn_KI270384v1,length=1658>",
                "##contig=<ID=chrUn_KI270392v1,length=971>",
                "##contig=<ID=chrUn_KI270381v1,length=1930>",
                "##contig=<ID=chrUn_KI270385v1,length=990>",
                "##contig=<ID=chrUn_KI270382v1,length=4215>",
                "##contig=<ID=chrUn_KI270376v1,length=1136>",
                "##contig=<ID=chrUn_KI270374v1,length=2656>",
                "##contig=<ID=chrUn_KI270372v1,length=1650>",
                "##contig=<ID=chrUn_KI270373v1,length=1451>",
                "##contig=<ID=chrUn_KI270375v1,length=2378>",
                "##contig=<ID=chrUn_KI270371v1,length=2805>",
                "##contig=<ID=chrUn_KI270448v1,length=7992>",
                "##contig=<ID=chrUn_KI270521v1,length=7642>",
                "##contig=<ID=chrUn_GL000195v1,length=182896>",
                "##contig=<ID=chrUn_GL000219v1,length=179198>",
                "##contig=<ID=chrUn_GL000220v1,length=161802>",
                "##contig=<ID=chrUn_GL000224v1,length=179693>",
                "##contig=<ID=chrUn_KI270741v1,length=157432>",
                "##contig=<ID=chrUn_GL000226v1,length=15008>",
                "##contig=<ID=chrUn_GL000213v1,length=164239>",
                "##contig=<ID=chrUn_KI270743v1,length=210658>",
                "##contig=<ID=chrUn_KI270744v1,length=168472>",
                "##contig=<ID=chrUn_KI270745v1,length=41891>",
                "##contig=<ID=chrUn_KI270746v1,length=66486>",
                "##contig=<ID=chrUn_KI270747v1,length=198735>",
                "##contig=<ID=chrUn_KI270748v1,length=93321>",
                "##contig=<ID=chrUn_KI270749v1,length=158759>",
                "##contig=<ID=chrUn_KI270750v1,length=148850>",
                "##contig=<ID=chrUn_KI270751v1,length=150742>",
                "##contig=<ID=chrUn_KI270752v1,length=27745>",
                "##contig=<ID=chrUn_KI270753v1,length=62944>",
                "##contig=<ID=chrUn_KI270754v1,length=40191>",
                "##contig=<ID=chrUn_KI270755v1,length=36723>",
                "##contig=<ID=chrUn_KI270756v1,length=79590>",
                "##contig=<ID=chrUn_KI270757v1,length=71251>",
                "##contig=<ID=chrUn_GL000214v1,length=137718>",
                "##contig=<ID=chrUn_KI270742v1,length=186739>",
                "##contig=<ID=chrUn_GL000216v2,length=176608>",
                "##contig=<ID=chrUn_GL000218v1,length=161147>",
                "##contig=<ID=chrEBV,length=171823>",
                "##ALT=<ID=INS,Description=\"Insertion\">",
                "##ALT=<ID=DEL,Description=\"Deletion\">",
                "##ALT=<ID=DUP,Description=\"Duplication\">",
                "##ALT=<ID=INV,Description=\"Inversion\">",
                "##ALT=<ID=BND,Description=\"Breakend; Translocation\">",
                "##FORMAT=<ID=GT,Number=1,Type=String,Description=\"Genotype\">",
                "##FORMAT=<ID=GQ,Number=1,Type=Integer,Description=\"Genotype quality\">",
                "##FORMAT=<ID=DR,Number=1,Type=Integer,Description=\"Number of reference reads\">",
                "##FORMAT=<ID=DV,Number=1,Type=Integer,Description=\"Number of variant reads\">",
                "##FORMAT=<ID=ID,Number=1,Type=String,Description=\"Individual sample SV ID for multi-sample output\">",
                "##FILTER=<ID=GT,Description=\"Genotype filter\">",
                "##FILTER=<ID=SUPPORT_MIN,Description=\"Minimum read support filter\">",
                "##FILTER=<ID=STDEV_POS,Description=\"SV Breakpoint standard deviation filter\">",
                "##FILTER=<ID=STDEV_LEN,Description=\"SV length standard deviation filter\">",
                "##FILTER=<ID=COV_MIN,Description=\"Minimum coverage filter\">",
                "##FILTER=<ID=COV_CHANGE,Description=\"Coverage change filter\">",
                "##FILTER=<ID=STRAND,Description=\"Strand support filter\">",
                "##FILTER=<ID=SVLEN_MIN,Description=\"SV length filter\">",
                "##FILTER=<ID=NM,Description=\"Alignment noise level filter\">",
                "##INFO=<ID=PRECISE,Number=0,Type=Flag,Description=\"Structural variation with precise breakpoints\">",
                "##INFO=<ID=IMPRECISE,Number=0,Type=Flag,Description=\"Structural variation with imprecise breakpoints\">",
                "##INFO=<ID=SVLEN,Number=1,Type=Integer,Description=\"Length of structural variation\">",
                "##INFO=<ID=SVTYPE,Number=1,Type=String,Description=\"Type of structural variation\">",
                "##INFO=<ID=CHR2,Number=1,Type=String,Description=\"Mate chromsome for BND SVs\">",
                "##INFO=<ID=SUPPORT,Number=1,Type=Integer,Description=\"Number of reads supporting the structural variation\">",
                "##INFO=<ID=SUPPORT_INLINE,Number=1,Type=Integer,Description=\"Number of reads supporting an INS/DEL SV (non-split events only)\">",
                "##INFO=<ID=SUPPORT_LONG,Number=1,Type=Integer,Description=\"Number of soft-clipped reads putatively supporting the long insertion SV\">",
                "##INFO=<ID=END,Number=1,Type=Integer,Description=\"End position of structural variation\">",
                "##INFO=<ID=STDEV_POS,Number=1,Type=Float,Description=\"Standard deviation of structural variation start position\">",
                "##INFO=<ID=STDEV_LEN,Number=1,Type=Float,Description=\"Standard deviation of structural variation length\">",
                "##INFO=<ID=COVERAGE,Number=.,Type=Float,Description=\"Coverages near upstream, start, center, end, downstream of structural variation\">",
                "##INFO=<ID=STRAND,Number=1,Type=String,Description=\"Strands of supporting reads for structural variant\">",
                "##INFO=<ID=AC,Number=.,Type=Integer,Description=\"Allele count, summed up over all samples\">",
                "##INFO=<ID=SUPP_VEC,Number=1,Type=String,Description=\"List of read support for all samples\">",
                "##INFO=<ID=CONSENSUS_SUPPORT,Number=1,Type=Integer,Description=\"Number of reads that support the generated insertion (INS) consensus sequence\">",
                "##INFO=<ID=RNAMES,Number=.,Type=String,Description=\"Names of supporting reads (if enabled with --output-rnames)\">",
                "##INFO=<ID=AF,Number=1,Type=Float,Description=\"Allele Frequency\">",
                "##INFO=<ID=NM,Number=.,Type=Float,Description=\"Mean number of query alignment length adjusted mismatches of supporting reads\">",
                "##INFO=<ID=PHASE,Number=.,Type=String,Description=\"Phasing information derived from supporting reads, represented as list of: HAPLOTYPE,PHASESET,HAPLOTYPE_SUPPORT,PHASESET_SUPPORT,HAPLOTYPE_FILTER,PHASESET_FILTER\">",
                "##bcftools_viewVersion=1.20+htslib-1.20"
            ],
            [
                "##contig=<ID=chr1,length=248956422>",
                "##contig=<ID=chr2,length=242193529>",
                "##contig=<ID=chr3,length=198295559>",
                "##contig=<ID=chr4,length=190214555>",
                "##contig=<ID=chr5,length=181538259>",
                "##contig=<ID=chr6,length=170805979>",
                "##contig=<ID=chr7,length=159345973>",
                "##contig=<ID=chr8,length=145138636>",
                "##contig=<ID=chr9,length=138394717>",
                "##contig=<ID=chr10,length=133797422>",
                "##contig=<ID=chr11,length=135086622>",
                "##contig=<ID=chr12,length=133275309>",
                "##contig=<ID=chr13,length=114364328>",
                "##contig=<ID=chr14,length=107043718>",
                "##contig=<ID=chr15,length=101991189>",
                "##contig=<ID=chr16,length=90338345>",
                "##contig=<ID=chr17,length=83257441>",
                "##contig=<ID=chr18,length=80373285>",
                "##contig=<ID=chr19,length=58617616>",
                "##contig=<ID=chr20,length=64444167>",
                "##contig=<ID=chr21,length=46709983>",
                "##contig=<ID=chr22,length=50818468>",
                "##contig=<ID=chrX,length=156040895>",
                "##contig=<ID=chrY,length=57227415>",
                "##contig=<ID=chrM,length=16569>",
                "##contig=<ID=chr1_KI270706v1_random,length=175055>",
                "##contig=<ID=chr1_KI270707v1_random,length=32032>",
                "##contig=<ID=chr1_KI270708v1_random,length=127682>",
                "##contig=<ID=chr1_KI270709v1_random,length=66860>",
                "##contig=<ID=chr1_KI270710v1_random,length=40176>",
                "##contig=<ID=chr1_KI270711v1_random,length=42210>",
                "##contig=<ID=chr1_KI270712v1_random,length=176043>",
                "##contig=<ID=chr1_KI270713v1_random,length=40745>",
                "##contig=<ID=chr1_KI270714v1_random,length=41717>",
                "##contig=<ID=chr2_KI270715v1_random,length=161471>",
                "##contig=<ID=chr2_KI270716v1_random,length=153799>",
                "##contig=<ID=chr3_GL000221v1_random,length=155397>",
                "##contig=<ID=chr4_GL000008v2_random,length=209709>",
                "##contig=<ID=chr5_GL000208v1_random,length=92689>",
                "##contig=<ID=chr9_KI270717v1_random,length=40062>",
                "##contig=<ID=chr9_KI270718v1_random,length=38054>",
                "##contig=<ID=chr9_KI270719v1_random,length=176845>",
                "##contig=<ID=chr9_KI270720v1_random,length=39050>",
                "##contig=<ID=chr11_KI270721v1_random,length=100316>",
                "##contig=<ID=chr14_GL000009v2_random,length=201709>",
                "##contig=<ID=chr14_GL000225v1_random,length=211173>",
                "##contig=<ID=chr14_KI270722v1_random,length=194050>",
                "##contig=<ID=chr14_GL000194v1_random,length=191469>",
                "##contig=<ID=chr14_KI270723v1_random,length=38115>",
                "##contig=<ID=chr14_KI270724v1_random,length=39555>",
                "##contig=<ID=chr14_KI270725v1_random,length=172810>",
                "##contig=<ID=chr14_KI270726v1_random,length=43739>",
                "##contig=<ID=chr15_KI270727v1_random,length=448248>",
                "##contig=<ID=chr16_KI270728v1_random,length=1872759>",
                "##contig=<ID=chr17_GL000205v2_random,length=185591>",
                "##contig=<ID=chr17_KI270729v1_random,length=280839>",
                "##contig=<ID=chr17_KI270730v1_random,length=112551>",
                "##contig=<ID=chr22_KI270731v1_random,length=150754>",
                "##contig=<ID=chr22_KI270732v1_random,length=41543>",
                "##contig=<ID=chr22_KI270733v1_random,length=179772>",
                "##contig=<ID=chr22_KI270734v1_random,length=165050>",
                "##contig=<ID=chr22_KI270735v1_random,length=42811>",
                "##contig=<ID=chr22_KI270736v1_random,length=181920>",
                "##contig=<ID=chr22_KI270737v1_random,length=103838>",
                "##contig=<ID=chr22_KI270738v1_random,length=99375>",
                "##contig=<ID=chr22_KI270739v1_random,length=73985>",
                "##contig=<ID=chrY_KI270740v1_random,length=37240>",
                "##contig=<ID=chrUn_KI270302v1,length=2274>",
                "##contig=<ID=chrUn_KI270304v1,length=2165>",
                "##contig=<ID=chrUn_KI270303v1,length=1942>",
                "##contig=<ID=chrUn_KI270305v1,length=1472>",
                "##contig=<ID=chrUn_KI270322v1,length=21476>",
                "##contig=<ID=chrUn_KI270320v1,length=4416>",
                "##contig=<ID=chrUn_KI270310v1,length=1201>",
                "##contig=<ID=chrUn_KI270316v1,length=1444>",
                "##contig=<ID=chrUn_KI270315v1,length=2276>",
                "##contig=<ID=chrUn_KI270312v1,length=998>",
                "##contig=<ID=chrUn_KI270311v1,length=12399>",
                "##contig=<ID=chrUn_KI270317v1,length=37690>",
                "##contig=<ID=chrUn_KI270412v1,length=1179>",
                "##contig=<ID=chrUn_KI270411v1,length=2646>",
                "##contig=<ID=chrUn_KI270414v1,length=2489>",
                "##contig=<ID=chrUn_KI270419v1,length=1029>",
                "##contig=<ID=chrUn_KI270418v1,length=2145>",
                "##contig=<ID=chrUn_KI270420v1,length=2321>",
                "##contig=<ID=chrUn_KI270424v1,length=2140>",
                "##contig=<ID=chrUn_KI270417v1,length=2043>",
                "##contig=<ID=chrUn_KI270422v1,length=1445>",
                "##contig=<ID=chrUn_KI270423v1,length=981>",
                "##contig=<ID=chrUn_KI270425v1,length=1884>",
                "##contig=<ID=chrUn_KI270429v1,length=1361>",
                "##contig=<ID=chrUn_KI270442v1,length=392061>",
                "##contig=<ID=chrUn_KI270466v1,length=1233>",
                "##contig=<ID=chrUn_KI270465v1,length=1774>",
                "##contig=<ID=chrUn_KI270467v1,length=3920>",
                "##contig=<ID=chrUn_KI270435v1,length=92983>",
                "##contig=<ID=chrUn_KI270438v1,length=112505>",
                "##contig=<ID=chrUn_KI270468v1,length=4055>",
                "##contig=<ID=chrUn_KI270510v1,length=2415>",
                "##contig=<ID=chrUn_KI270509v1,length=2318>",
                "##contig=<ID=chrUn_KI270518v1,length=2186>",
                "##contig=<ID=chrUn_KI270508v1,length=1951>",
                "##contig=<ID=chrUn_KI270516v1,length=1300>",
                "##contig=<ID=chrUn_KI270512v1,length=22689>",
                "##contig=<ID=chrUn_KI270519v1,length=138126>",
                "##contig=<ID=chrUn_KI270522v1,length=5674>",
                "##contig=<ID=chrUn_KI270511v1,length=8127>",
                "##contig=<ID=chrUn_KI270515v1,length=6361>",
                "##contig=<ID=chrUn_KI270507v1,length=5353>",
                "##contig=<ID=chrUn_KI270517v1,length=3253>",
                "##contig=<ID=chrUn_KI270529v1,length=1899>",
                "##contig=<ID=chrUn_KI270528v1,length=2983>",
                "##contig=<ID=chrUn_KI270530v1,length=2168>",
                "##contig=<ID=chrUn_KI270539v1,length=993>",
                "##contig=<ID=chrUn_KI270538v1,length=91309>",
                "##contig=<ID=chrUn_KI270544v1,length=1202>",
                "##contig=<ID=chrUn_KI270548v1,length=1599>",
                "##contig=<ID=chrUn_KI270583v1,length=1400>",
                "##contig=<ID=chrUn_KI270587v1,length=2969>",
                "##contig=<ID=chrUn_KI270580v1,length=1553>",
                "##contig=<ID=chrUn_KI270581v1,length=7046>",
                "##contig=<ID=chrUn_KI270579v1,length=31033>",
                "##contig=<ID=chrUn_KI270589v1,length=44474>",
                "##contig=<ID=chrUn_KI270590v1,length=4685>",
                "##contig=<ID=chrUn_KI270584v1,length=4513>",
                "##contig=<ID=chrUn_KI270582v1,length=6504>",
                "##contig=<ID=chrUn_KI270588v1,length=6158>",
                "##contig=<ID=chrUn_KI270593v1,length=3041>",
                "##contig=<ID=chrUn_KI270591v1,length=5796>",
                "##contig=<ID=chrUn_KI270330v1,length=1652>",
                "##contig=<ID=chrUn_KI270329v1,length=1040>",
                "##contig=<ID=chrUn_KI270334v1,length=1368>",
                "##contig=<ID=chrUn_KI270333v1,length=2699>",
                "##contig=<ID=chrUn_KI270335v1,length=1048>",
                "##contig=<ID=chrUn_KI270338v1,length=1428>",
                "##contig=<ID=chrUn_KI270340v1,length=1428>",
                "##contig=<ID=chrUn_KI270336v1,length=1026>",
                "##contig=<ID=chrUn_KI270337v1,length=1121>",
                "##contig=<ID=chrUn_KI270363v1,length=1803>",
                "##contig=<ID=chrUn_KI270364v1,length=2855>",
                "##contig=<ID=chrUn_KI270362v1,length=3530>",
                "##contig=<ID=chrUn_KI270366v1,length=8320>",
                "##contig=<ID=chrUn_KI270378v1,length=1048>",
                "##contig=<ID=chrUn_KI270379v1,length=1045>",
                "##contig=<ID=chrUn_KI270389v1,length=1298>",
                "##contig=<ID=chrUn_KI270390v1,length=2387>",
                "##contig=<ID=chrUn_KI270387v1,length=1537>",
                "##contig=<ID=chrUn_KI270395v1,length=1143>",
                "##contig=<ID=chrUn_KI270396v1,length=1880>",
                "##contig=<ID=chrUn_KI270388v1,length=1216>",
                "##contig=<ID=chrUn_KI270394v1,length=970>",
                "##contig=<ID=chrUn_KI270386v1,length=1788>",
                "##contig=<ID=chrUn_KI270391v1,length=1484>",
                "##contig=<ID=chrUn_KI270383v1,length=1750>",
                "##contig=<ID=chrUn_KI270393v1,length=1308>",
                "##contig=<ID=chrUn_KI270384v1,length=1658>",
                "##contig=<ID=chrUn_KI270392v1,length=971>",
                "##contig=<ID=chrUn_KI270381v1,length=1930>",
                "##contig=<ID=chrUn_KI270385v1,length=990>",
                "##contig=<ID=chrUn_KI270382v1,length=4215>",
                "##contig=<ID=chrUn_KI270376v1,length=1136>",
                "##contig=<ID=chrUn_KI270374v1,length=2656>",
                "##contig=<ID=chrUn_KI270372v1,length=1650>",
                "##contig=<ID=chrUn_KI270373v1,length=1451>",
                "##contig=<ID=chrUn_KI270375v1,length=2378>",
                "##contig=<ID=chrUn_KI270371v1,length=2805>",
                "##contig=<ID=chrUn_KI270448v1,length=7992>",
                "##contig=<ID=chrUn_KI270521v1,length=7642>",
                "##contig=<ID=chrUn_GL000195v1,length=182896>",
                "##contig=<ID=chrUn_GL000219v1,length=179198>",
                "##contig=<ID=chrUn_GL000220v1,length=161802>",
                "##contig=<ID=chrUn_GL000224v1,length=179693>",
                "##contig=<ID=chrUn_KI270741v1,length=157432>",
                "##contig=<ID=chrUn_GL000226v1,length=15008>",
                "##contig=<ID=chrUn_GL000213v1,length=164239>",
                "##contig=<ID=chrUn_KI270743v1,length=210658>",
                "##contig=<ID=chrUn_KI270744v1,length=168472>",
                "##contig=<ID=chrUn_KI270745v1,length=41891>",
                "##contig=<ID=chrUn_KI270746v1,length=66486>",
                "##contig=<ID=chrUn_KI270747v1,length=198735>",
                "##contig=<ID=chrUn_KI270748v1,length=93321>",
                "##contig=<ID=chrUn_KI270749v1,length=158759>",
                "##contig=<ID=chrUn_KI270750v1,length=148850>",
                "##contig=<ID=chrUn_KI270751v1,length=150742>",
                "##contig=<ID=chrUn_KI270752v1,length=27745>",
                "##contig=<ID=chrUn_KI270753v1,length=62944>",
                "##contig=<ID=chrUn_KI270754v1,length=40191>",
                "##contig=<ID=chrUn_KI270755v1,length=36723>",
                "##contig=<ID=chrUn_KI270756v1,length=79590>",
                "##contig=<ID=chrUn_KI270757v1,length=71251>",
                "##contig=<ID=chrUn_GL000214v1,length=137718>",
                "##contig=<ID=chrUn_KI270742v1,length=186739>",
                "##contig=<ID=chrUn_GL000216v2,length=176608>",
                "##contig=<ID=chrUn_GL000218v1,length=161147>",
                "##contig=<ID=chrEBV,length=171823>",
                "##ALT=<ID=INS,Description=\"Insertion\">",
                "##ALT=<ID=DEL,Description=\"Deletion\">",
                "##ALT=<ID=DUP,Description=\"Duplication\">",
                "##ALT=<ID=INV,Description=\"Inversion\">",
                "##ALT=<ID=BND,Description=\"Breakend; Translocation\">",
                "##FORMAT=<ID=GT,Number=1,Type=String,Description=\"Genotype\">",
                "##FORMAT=<ID=GQ,Number=1,Type=Integer,Description=\"Genotype quality\">",
                "##FORMAT=<ID=DR,Number=1,Type=Integer,Description=\"Number of reference reads\">",
                "##FORMAT=<ID=DV,Number=1,Type=Integer,Description=\"Number of variant reads\">",
                "##FORMAT=<ID=ID,Number=1,Type=String,Description=\"Individual sample SV ID for multi-sample output\">",
                "##FILTER=<ID=GT,Description=\"Genotype filter\">",
                "##FILTER=<ID=SUPPORT_MIN,Description=\"Minimum read support filter\">",
                "##FILTER=<ID=STDEV_POS,Description=\"SV Breakpoint standard deviation filter\">",
                "##FILTER=<ID=STDEV_LEN,Description=\"SV length standard deviation filter\">",
                "##FILTER=<ID=COV_MIN,Description=\"Minimum coverage filter\">",
                "##FILTER=<ID=COV_CHANGE,Description=\"Coverage change filter\">",
                "##FILTER=<ID=STRAND,Description=\"Strand support filter\">",
                "##FILTER=<ID=SVLEN_MIN,Description=\"SV length filter\">",
                "##FILTER=<ID=NM,Description=\"Alignment noise level filter\">",
                "##INFO=<ID=PRECISE,Number=0,Type=Flag,Description=\"Structural variation with precise breakpoints\">",
                "##INFO=<ID=IMPRECISE,Number=0,Type=Flag,Description=\"Structural variation with imprecise breakpoints\">",
                "##INFO=<ID=SVLEN,Number=1,Type=Integer,Description=\"Length of structural variation\">",
                "##INFO=<ID=SVTYPE,Number=1,Type=String,Description=\"Type of structural variation\">",
                "##INFO=<ID=CHR2,Number=1,Type=String,Description=\"Mate chromsome for BND SVs\">",
                "##INFO=<ID=SUPPORT,Number=1,Type=Integer,Description=\"Number of reads supporting the structural variation\">",
                "##INFO=<ID=SUPPORT_INLINE,Number=1,Type=Integer,Description=\"Number of reads supporting an INS/DEL SV (non-split events only)\">",
                "##INFO=<ID=SUPPORT_LONG,Number=1,Type=Integer,Description=\"Number of soft-clipped reads putatively supporting the long insertion SV\">",
                "##INFO=<ID=END,Number=1,Type=Integer,Description=\"End position of structural variation\">",
                "##INFO=<ID=STDEV_POS,Number=1,Type=Float,Description=\"Standard deviation of structural variation start position\">",
                "##INFO=<ID=STDEV_LEN,Number=1,Type=Float,Description=\"Standard deviation of structural variation length\">",
                "##INFO=<ID=COVERAGE,Number=.,Type=Float,Description=\"Coverages near upstream, start, center, end, downstream of structural variation\">",
                "##INFO=<ID=STRAND,Number=1,Type=String,Description=\"Strands of supporting reads for structural variant\">",
                "##INFO=<ID=AC,Number=.,Type=Integer,Description=\"Allele count, summed up over all samples\">",
                "##INFO=<ID=SUPP_VEC,Number=1,Type=String,Description=\"List of read support for all samples\">",
                "##INFO=<ID=CONSENSUS_SUPPORT,Number=1,Type=Integer,Description=\"Number of reads that support the generated insertion (INS) consensus sequence\">",
                "##INFO=<ID=RNAMES,Number=.,Type=String,Description=\"Names of supporting reads (if enabled with --output-rnames)\">",
                "##INFO=<ID=AF,Number=1,Type=Float,Description=\"Allele Frequency\">",
                "##INFO=<ID=NM,Number=.,Type=Float,Description=\"Mean number of query alignment length adjusted mismatches of supporting reads\">",
                "##INFO=<ID=PHASE,Number=.,Type=String,Description=\"Phasing information derived from supporting reads, represented as list of: HAPLOTYPE,PHASESET,HAPLOTYPE_SUPPORT,PHASESET_SUPPORT,HAPLOTYPE_FILTER,PHASESET_FILTER\">",
                "##bcftools_viewVersion=1.20+htslib-1.20"
            ],
            [
                "versions.yml:md5,2188f00d20a376929f9f35f824e94667",
                "versions.yml:md5,2188f00d20a376929f9f35f824e94667",
                "versions.yml:md5,572bfd042014333af194207291d12b95",
                "versions.yml:md5,589fd8607c7131f786d565deb2846f0c",
                "versions.yml:md5,589fd8607c7131f786d565deb2846f0c",
                "versions.yml:md5,ebb9b3d0bcc3aae3f54dfebd041e5cff",
                "versions.yml:md5,ebb9b3d0bcc3aae3f54dfebd041e5cff"
            ]
        ],
        "meta": {
            "nf-test": "0.8.4",
            "nextflow": "24.04.3"
        },
        "timestamp": "2024-09-06T11:29:28.671005178"
    },
    "1 sample - [bam, bai], fasta, fai, [] -stub": {
        "content": [
            {
                "0": [
                    [
                        {
                            "id": "test",
                            "single_end": false,
                            "project": "project"
                        },
                        "test_reheader.vcf.gz:md5,68b329da9893e34099c7d8ad5cb9c940"
                    ]
                ],
                "1": [
                    [
                        {
                            "id": "test",
                            "single_end": false,
                            "project": "project"
                        },
                        "test_reheader.vcf.gz.tbi:md5,d41d8cd98f00b204e9800998ecf8427e"
                    ]
                ],
                "2": [
                    [
                        {
                            "id": "project"
                        },
                        "project.vcf.gz:md5,68b329da9893e34099c7d8ad5cb9c940"
                    ]
                ],
                "3": [
                    [
                        {
                            "id": "project"
                        },
                        "project.vcf.gz.tbi:md5,d41d8cd98f00b204e9800998ecf8427e"
                    ]
                ],
                "4": [
                    "versions.yml:md5,2188f00d20a376929f9f35f824e94667",
                    "versions.yml:md5,572bfd042014333af194207291d12b95",
                    "versions.yml:md5,589fd8607c7131f786d565deb2846f0c",
                    "versions.yml:md5,ebb9b3d0bcc3aae3f54dfebd041e5cff"
                ],
                "ch_multisample_tbi": [
                    [
                        {
                            "id": "project"
                        },
                        "project.vcf.gz.tbi:md5,d41d8cd98f00b204e9800998ecf8427e"
                    ]
                ],
                "ch_multisample_vcf": [
                    [
                        {
                            "id": "project"
                        },
                        "project.vcf.gz:md5,68b329da9893e34099c7d8ad5cb9c940"
                    ]
                ],
                "ch_sv_calls_tbi": [
                    [
                        {
                            "id": "test",
                            "single_end": false,
                            "project": "project"
                        },
                        "test_reheader.vcf.gz.tbi:md5,d41d8cd98f00b204e9800998ecf8427e"
                    ]
                ],
                "ch_sv_calls_vcf": [
                    [
                        {
                            "id": "test",
                            "single_end": false,
                            "project": "project"
                        },
                        "test_reheader.vcf.gz:md5,68b329da9893e34099c7d8ad5cb9c940"
                    ]
                ],
                "versions": [
                    "versions.yml:md5,2188f00d20a376929f9f35f824e94667",
                    "versions.yml:md5,572bfd042014333af194207291d12b95",
                    "versions.yml:md5,589fd8607c7131f786d565deb2846f0c",
                    "versions.yml:md5,ebb9b3d0bcc3aae3f54dfebd041e5cff"
                ]
            }
        ],
        "meta": {
            "nf-test": "0.8.4",
            "nextflow": "24.04.3"
        },
        "timestamp": "2024-09-05T19:07:34.521780648"
    },
    "1 sample - [bam, bai], fasta, fai, bed -stub": {
        "content": [
            {
                "0": [
                    [
                        {
                            "id": "test",
                            "single_end": false,
                            "project": "project"
                        },
                        "test_reheader.vcf.gz:md5,68b329da9893e34099c7d8ad5cb9c940"
                    ]
                ],
                "1": [
                    [
                        {
                            "id": "test",
                            "single_end": false,
                            "project": "project"
                        },
                        "test_reheader.vcf.gz.tbi:md5,d41d8cd98f00b204e9800998ecf8427e"
                    ]
                ],
                "2": [
                    [
                        {
                            "id": "project"
                        },
                        "project.vcf.gz:md5,68b329da9893e34099c7d8ad5cb9c940"
                    ]
                ],
                "3": [
                    [
                        {
                            "id": "project"
                        },
                        "project.vcf.gz.tbi:md5,d41d8cd98f00b204e9800998ecf8427e"
                    ]
                ],
                "4": [
                    "versions.yml:md5,2188f00d20a376929f9f35f824e94667",
                    "versions.yml:md5,572bfd042014333af194207291d12b95",
                    "versions.yml:md5,589fd8607c7131f786d565deb2846f0c",
                    "versions.yml:md5,ebb9b3d0bcc3aae3f54dfebd041e5cff"
                ],
                "ch_multisample_tbi": [
                    [
                        {
                            "id": "project"
                        },
                        "project.vcf.gz.tbi:md5,d41d8cd98f00b204e9800998ecf8427e"
                    ]
                ],
                "ch_multisample_vcf": [
                    [
                        {
                            "id": "project"
                        },
                        "project.vcf.gz:md5,68b329da9893e34099c7d8ad5cb9c940"
                    ]
                ],
                "ch_sv_calls_tbi": [
                    [
                        {
                            "id": "test",
                            "single_end": false,
                            "project": "project"
                        },
                        "test_reheader.vcf.gz.tbi:md5,d41d8cd98f00b204e9800998ecf8427e"
                    ]
                ],
                "ch_sv_calls_vcf": [
                    [
                        {
                            "id": "test",
                            "single_end": false,
                            "project": "project"
                        },
                        "test_reheader.vcf.gz:md5,68b329da9893e34099c7d8ad5cb9c940"
                    ]
                ],
                "versions": [
                    "versions.yml:md5,2188f00d20a376929f9f35f824e94667",
                    "versions.yml:md5,572bfd042014333af194207291d12b95",
                    "versions.yml:md5,589fd8607c7131f786d565deb2846f0c",
                    "versions.yml:md5,ebb9b3d0bcc3aae3f54dfebd041e5cff"
                ]
            }
        ],
        "meta": {
            "nf-test": "0.8.4",
            "nextflow": "24.04.3"
        },
        "timestamp": "2024-09-05T19:07:45.413681853"
    },
    "1 sample - [bam, bai], fasta, fai, bed": {
        "content": [
            [
                "##contig=<ID=chr1,length=248956422>",
                "##contig=<ID=chr2,length=242193529>",
                "##contig=<ID=chr3,length=198295559>",
                "##contig=<ID=chr4,length=190214555>",
                "##contig=<ID=chr5,length=181538259>",
                "##contig=<ID=chr6,length=170805979>",
                "##contig=<ID=chr7,length=159345973>",
                "##contig=<ID=chr8,length=145138636>",
                "##contig=<ID=chr9,length=138394717>",
                "##contig=<ID=chr10,length=133797422>",
                "##contig=<ID=chr11,length=135086622>",
                "##contig=<ID=chr12,length=133275309>",
                "##contig=<ID=chr13,length=114364328>",
                "##contig=<ID=chr14,length=107043718>",
                "##contig=<ID=chr15,length=101991189>",
                "##contig=<ID=chr16,length=90338345>",
                "##contig=<ID=chr17,length=83257441>",
                "##contig=<ID=chr18,length=80373285>",
                "##contig=<ID=chr19,length=58617616>",
                "##contig=<ID=chr20,length=64444167>",
                "##contig=<ID=chr21,length=46709983>",
                "##contig=<ID=chr22,length=50818468>",
                "##contig=<ID=chrX,length=156040895>",
                "##contig=<ID=chrY,length=57227415>",
                "##contig=<ID=chrM,length=16569>",
                "##contig=<ID=chr1_KI270706v1_random,length=175055>",
                "##contig=<ID=chr1_KI270707v1_random,length=32032>",
                "##contig=<ID=chr1_KI270708v1_random,length=127682>",
                "##contig=<ID=chr1_KI270709v1_random,length=66860>",
                "##contig=<ID=chr1_KI270710v1_random,length=40176>",
                "##contig=<ID=chr1_KI270711v1_random,length=42210>",
                "##contig=<ID=chr1_KI270712v1_random,length=176043>",
                "##contig=<ID=chr1_KI270713v1_random,length=40745>",
                "##contig=<ID=chr1_KI270714v1_random,length=41717>",
                "##contig=<ID=chr2_KI270715v1_random,length=161471>",
                "##contig=<ID=chr2_KI270716v1_random,length=153799>",
                "##contig=<ID=chr3_GL000221v1_random,length=155397>",
                "##contig=<ID=chr4_GL000008v2_random,length=209709>",
                "##contig=<ID=chr5_GL000208v1_random,length=92689>",
                "##contig=<ID=chr9_KI270717v1_random,length=40062>",
                "##contig=<ID=chr9_KI270718v1_random,length=38054>",
                "##contig=<ID=chr9_KI270719v1_random,length=176845>",
                "##contig=<ID=chr9_KI270720v1_random,length=39050>",
                "##contig=<ID=chr11_KI270721v1_random,length=100316>",
                "##contig=<ID=chr14_GL000009v2_random,length=201709>",
                "##contig=<ID=chr14_GL000225v1_random,length=211173>",
                "##contig=<ID=chr14_KI270722v1_random,length=194050>",
                "##contig=<ID=chr14_GL000194v1_random,length=191469>",
                "##contig=<ID=chr14_KI270723v1_random,length=38115>",
                "##contig=<ID=chr14_KI270724v1_random,length=39555>",
                "##contig=<ID=chr14_KI270725v1_random,length=172810>",
                "##contig=<ID=chr14_KI270726v1_random,length=43739>",
                "##contig=<ID=chr15_KI270727v1_random,length=448248>",
                "##contig=<ID=chr16_KI270728v1_random,length=1872759>",
                "##contig=<ID=chr17_GL000205v2_random,length=185591>",
                "##contig=<ID=chr17_KI270729v1_random,length=280839>",
                "##contig=<ID=chr17_KI270730v1_random,length=112551>",
                "##contig=<ID=chr22_KI270731v1_random,length=150754>",
                "##contig=<ID=chr22_KI270732v1_random,length=41543>",
                "##contig=<ID=chr22_KI270733v1_random,length=179772>",
                "##contig=<ID=chr22_KI270734v1_random,length=165050>",
                "##contig=<ID=chr22_KI270735v1_random,length=42811>",
                "##contig=<ID=chr22_KI270736v1_random,length=181920>",
                "##contig=<ID=chr22_KI270737v1_random,length=103838>",
                "##contig=<ID=chr22_KI270738v1_random,length=99375>",
                "##contig=<ID=chr22_KI270739v1_random,length=73985>",
                "##contig=<ID=chrY_KI270740v1_random,length=37240>",
                "##contig=<ID=chrUn_KI270302v1,length=2274>",
                "##contig=<ID=chrUn_KI270304v1,length=2165>",
                "##contig=<ID=chrUn_KI270303v1,length=1942>",
                "##contig=<ID=chrUn_KI270305v1,length=1472>",
                "##contig=<ID=chrUn_KI270322v1,length=21476>",
                "##contig=<ID=chrUn_KI270320v1,length=4416>",
                "##contig=<ID=chrUn_KI270310v1,length=1201>",
                "##contig=<ID=chrUn_KI270316v1,length=1444>",
                "##contig=<ID=chrUn_KI270315v1,length=2276>",
                "##contig=<ID=chrUn_KI270312v1,length=998>",
                "##contig=<ID=chrUn_KI270311v1,length=12399>",
                "##contig=<ID=chrUn_KI270317v1,length=37690>",
                "##contig=<ID=chrUn_KI270412v1,length=1179>",
                "##contig=<ID=chrUn_KI270411v1,length=2646>",
                "##contig=<ID=chrUn_KI270414v1,length=2489>",
                "##contig=<ID=chrUn_KI270419v1,length=1029>",
                "##contig=<ID=chrUn_KI270418v1,length=2145>",
                "##contig=<ID=chrUn_KI270420v1,length=2321>",
                "##contig=<ID=chrUn_KI270424v1,length=2140>",
                "##contig=<ID=chrUn_KI270417v1,length=2043>",
                "##contig=<ID=chrUn_KI270422v1,length=1445>",
                "##contig=<ID=chrUn_KI270423v1,length=981>",
                "##contig=<ID=chrUn_KI270425v1,length=1884>",
                "##contig=<ID=chrUn_KI270429v1,length=1361>",
                "##contig=<ID=chrUn_KI270442v1,length=392061>",
                "##contig=<ID=chrUn_KI270466v1,length=1233>",
                "##contig=<ID=chrUn_KI270465v1,length=1774>",
                "##contig=<ID=chrUn_KI270467v1,length=3920>",
                "##contig=<ID=chrUn_KI270435v1,length=92983>",
                "##contig=<ID=chrUn_KI270438v1,length=112505>",
                "##contig=<ID=chrUn_KI270468v1,length=4055>",
                "##contig=<ID=chrUn_KI270510v1,length=2415>",
                "##contig=<ID=chrUn_KI270509v1,length=2318>",
                "##contig=<ID=chrUn_KI270518v1,length=2186>",
                "##contig=<ID=chrUn_KI270508v1,length=1951>",
                "##contig=<ID=chrUn_KI270516v1,length=1300>",
                "##contig=<ID=chrUn_KI270512v1,length=22689>",
                "##contig=<ID=chrUn_KI270519v1,length=138126>",
                "##contig=<ID=chrUn_KI270522v1,length=5674>",
                "##contig=<ID=chrUn_KI270511v1,length=8127>",
                "##contig=<ID=chrUn_KI270515v1,length=6361>",
                "##contig=<ID=chrUn_KI270507v1,length=5353>",
                "##contig=<ID=chrUn_KI270517v1,length=3253>",
                "##contig=<ID=chrUn_KI270529v1,length=1899>",
                "##contig=<ID=chrUn_KI270528v1,length=2983>",
                "##contig=<ID=chrUn_KI270530v1,length=2168>",
                "##contig=<ID=chrUn_KI270539v1,length=993>",
                "##contig=<ID=chrUn_KI270538v1,length=91309>",
                "##contig=<ID=chrUn_KI270544v1,length=1202>",
                "##contig=<ID=chrUn_KI270548v1,length=1599>",
                "##contig=<ID=chrUn_KI270583v1,length=1400>",
                "##contig=<ID=chrUn_KI270587v1,length=2969>",
                "##contig=<ID=chrUn_KI270580v1,length=1553>",
                "##contig=<ID=chrUn_KI270581v1,length=7046>",
                "##contig=<ID=chrUn_KI270579v1,length=31033>",
                "##contig=<ID=chrUn_KI270589v1,length=44474>",
                "##contig=<ID=chrUn_KI270590v1,length=4685>",
                "##contig=<ID=chrUn_KI270584v1,length=4513>",
                "##contig=<ID=chrUn_KI270582v1,length=6504>",
                "##contig=<ID=chrUn_KI270588v1,length=6158>",
                "##contig=<ID=chrUn_KI270593v1,length=3041>",
                "##contig=<ID=chrUn_KI270591v1,length=5796>",
                "##contig=<ID=chrUn_KI270330v1,length=1652>",
                "##contig=<ID=chrUn_KI270329v1,length=1040>",
                "##contig=<ID=chrUn_KI270334v1,length=1368>",
                "##contig=<ID=chrUn_KI270333v1,length=2699>",
                "##contig=<ID=chrUn_KI270335v1,length=1048>",
                "##contig=<ID=chrUn_KI270338v1,length=1428>",
                "##contig=<ID=chrUn_KI270340v1,length=1428>",
                "##contig=<ID=chrUn_KI270336v1,length=1026>",
                "##contig=<ID=chrUn_KI270337v1,length=1121>",
                "##contig=<ID=chrUn_KI270363v1,length=1803>",
                "##contig=<ID=chrUn_KI270364v1,length=2855>",
                "##contig=<ID=chrUn_KI270362v1,length=3530>",
                "##contig=<ID=chrUn_KI270366v1,length=8320>",
                "##contig=<ID=chrUn_KI270378v1,length=1048>",
                "##contig=<ID=chrUn_KI270379v1,length=1045>",
                "##contig=<ID=chrUn_KI270389v1,length=1298>",
                "##contig=<ID=chrUn_KI270390v1,length=2387>",
                "##contig=<ID=chrUn_KI270387v1,length=1537>",
                "##contig=<ID=chrUn_KI270395v1,length=1143>",
                "##contig=<ID=chrUn_KI270396v1,length=1880>",
                "##contig=<ID=chrUn_KI270388v1,length=1216>",
                "##contig=<ID=chrUn_KI270394v1,length=970>",
                "##contig=<ID=chrUn_KI270386v1,length=1788>",
                "##contig=<ID=chrUn_KI270391v1,length=1484>",
                "##contig=<ID=chrUn_KI270383v1,length=1750>",
                "##contig=<ID=chrUn_KI270393v1,length=1308>",
                "##contig=<ID=chrUn_KI270384v1,length=1658>",
                "##contig=<ID=chrUn_KI270392v1,length=971>",
                "##contig=<ID=chrUn_KI270381v1,length=1930>",
                "##contig=<ID=chrUn_KI270385v1,length=990>",
                "##contig=<ID=chrUn_KI270382v1,length=4215>",
                "##contig=<ID=chrUn_KI270376v1,length=1136>",
                "##contig=<ID=chrUn_KI270374v1,length=2656>",
                "##contig=<ID=chrUn_KI270372v1,length=1650>",
                "##contig=<ID=chrUn_KI270373v1,length=1451>",
                "##contig=<ID=chrUn_KI270375v1,length=2378>",
                "##contig=<ID=chrUn_KI270371v1,length=2805>",
                "##contig=<ID=chrUn_KI270448v1,length=7992>",
                "##contig=<ID=chrUn_KI270521v1,length=7642>",
                "##contig=<ID=chrUn_GL000195v1,length=182896>",
                "##contig=<ID=chrUn_GL000219v1,length=179198>",
                "##contig=<ID=chrUn_GL000220v1,length=161802>",
                "##contig=<ID=chrUn_GL000224v1,length=179693>",
                "##contig=<ID=chrUn_KI270741v1,length=157432>",
                "##contig=<ID=chrUn_GL000226v1,length=15008>",
                "##contig=<ID=chrUn_GL000213v1,length=164239>",
                "##contig=<ID=chrUn_KI270743v1,length=210658>",
                "##contig=<ID=chrUn_KI270744v1,length=168472>",
                "##contig=<ID=chrUn_KI270745v1,length=41891>",
                "##contig=<ID=chrUn_KI270746v1,length=66486>",
                "##contig=<ID=chrUn_KI270747v1,length=198735>",
                "##contig=<ID=chrUn_KI270748v1,length=93321>",
                "##contig=<ID=chrUn_KI270749v1,length=158759>",
                "##contig=<ID=chrUn_KI270750v1,length=148850>",
                "##contig=<ID=chrUn_KI270751v1,length=150742>",
                "##contig=<ID=chrUn_KI270752v1,length=27745>",
                "##contig=<ID=chrUn_KI270753v1,length=62944>",
                "##contig=<ID=chrUn_KI270754v1,length=40191>",
                "##contig=<ID=chrUn_KI270755v1,length=36723>",
                "##contig=<ID=chrUn_KI270756v1,length=79590>",
                "##contig=<ID=chrUn_KI270757v1,length=71251>",
                "##contig=<ID=chrUn_GL000214v1,length=137718>",
                "##contig=<ID=chrUn_KI270742v1,length=186739>",
                "##contig=<ID=chrUn_GL000216v2,length=176608>",
                "##contig=<ID=chrUn_GL000218v1,length=161147>",
                "##contig=<ID=chrEBV,length=171823>",
                "##ALT=<ID=INS,Description=\"Insertion\">",
                "##ALT=<ID=DEL,Description=\"Deletion\">",
                "##ALT=<ID=DUP,Description=\"Duplication\">",
                "##ALT=<ID=INV,Description=\"Inversion\">",
                "##ALT=<ID=BND,Description=\"Breakend; Translocation\">",
                "##FORMAT=<ID=GT,Number=1,Type=String,Description=\"Genotype\">",
                "##FORMAT=<ID=GQ,Number=1,Type=Integer,Description=\"Genotype quality\">",
                "##FORMAT=<ID=DR,Number=1,Type=Integer,Description=\"Number of reference reads\">",
                "##FORMAT=<ID=DV,Number=1,Type=Integer,Description=\"Number of variant reads\">",
                "##FORMAT=<ID=ID,Number=1,Type=String,Description=\"Individual sample SV ID for multi-sample output\">",
                "##FILTER=<ID=GT,Description=\"Genotype filter\">",
                "##FILTER=<ID=SUPPORT_MIN,Description=\"Minimum read support filter\">",
                "##FILTER=<ID=STDEV_POS,Description=\"SV Breakpoint standard deviation filter\">",
                "##FILTER=<ID=STDEV_LEN,Description=\"SV length standard deviation filter\">",
                "##FILTER=<ID=COV_MIN,Description=\"Minimum coverage filter\">",
                "##FILTER=<ID=COV_CHANGE,Description=\"Coverage change filter\">",
                "##FILTER=<ID=STRAND,Description=\"Strand support filter\">",
                "##FILTER=<ID=SVLEN_MIN,Description=\"SV length filter\">",
                "##FILTER=<ID=NM,Description=\"Alignment noise level filter\">",
                "##INFO=<ID=PRECISE,Number=0,Type=Flag,Description=\"Structural variation with precise breakpoints\">",
                "##INFO=<ID=IMPRECISE,Number=0,Type=Flag,Description=\"Structural variation with imprecise breakpoints\">",
                "##INFO=<ID=SVLEN,Number=1,Type=Integer,Description=\"Length of structural variation\">",
                "##INFO=<ID=SVTYPE,Number=1,Type=String,Description=\"Type of structural variation\">",
                "##INFO=<ID=CHR2,Number=1,Type=String,Description=\"Mate chromsome for BND SVs\">",
                "##INFO=<ID=SUPPORT,Number=1,Type=Integer,Description=\"Number of reads supporting the structural variation\">",
                "##INFO=<ID=SUPPORT_INLINE,Number=1,Type=Integer,Description=\"Number of reads supporting an INS/DEL SV (non-split events only)\">",
                "##INFO=<ID=SUPPORT_LONG,Number=1,Type=Integer,Description=\"Number of soft-clipped reads putatively supporting the long insertion SV\">",
                "##INFO=<ID=END,Number=1,Type=Integer,Description=\"End position of structural variation\">",
                "##INFO=<ID=STDEV_POS,Number=1,Type=Float,Description=\"Standard deviation of structural variation start position\">",
                "##INFO=<ID=STDEV_LEN,Number=1,Type=Float,Description=\"Standard deviation of structural variation length\">",
                "##INFO=<ID=COVERAGE,Number=.,Type=Float,Description=\"Coverages near upstream, start, center, end, downstream of structural variation\">",
                "##INFO=<ID=STRAND,Number=1,Type=String,Description=\"Strands of supporting reads for structural variant\">",
                "##INFO=<ID=AC,Number=.,Type=Integer,Description=\"Allele count, summed up over all samples\">",
                "##INFO=<ID=SUPP_VEC,Number=1,Type=String,Description=\"List of read support for all samples\">",
                "##INFO=<ID=CONSENSUS_SUPPORT,Number=1,Type=Integer,Description=\"Number of reads that support the generated insertion (INS) consensus sequence\">",
                "##INFO=<ID=RNAMES,Number=.,Type=String,Description=\"Names of supporting reads (if enabled with --output-rnames)\">",
                "##INFO=<ID=AF,Number=1,Type=Float,Description=\"Allele Frequency\">",
                "##INFO=<ID=NM,Number=.,Type=Float,Description=\"Mean number of query alignment length adjusted mismatches of supporting reads\">",
                "##INFO=<ID=PHASE,Number=.,Type=String,Description=\"Phasing information derived from supporting reads, represented as list of: HAPLOTYPE,PHASESET,HAPLOTYPE_SUPPORT,PHASESET_SUPPORT,HAPLOTYPE_FILTER,PHASESET_FILTER\">",
                "##bcftools_viewVersion=1.20+htslib-1.20"
            ],
            "13d352d7a4dd922085f653a3da950bce",
            [
                "##contig=<ID=chr1,length=248956422>",
                "##contig=<ID=chr2,length=242193529>",
                "##contig=<ID=chr3,length=198295559>",
                "##contig=<ID=chr4,length=190214555>",
                "##contig=<ID=chr5,length=181538259>",
                "##contig=<ID=chr6,length=170805979>",
                "##contig=<ID=chr7,length=159345973>",
                "##contig=<ID=chr8,length=145138636>",
                "##contig=<ID=chr9,length=138394717>",
                "##contig=<ID=chr10,length=133797422>",
                "##contig=<ID=chr11,length=135086622>",
                "##contig=<ID=chr12,length=133275309>",
                "##contig=<ID=chr13,length=114364328>",
                "##contig=<ID=chr14,length=107043718>",
                "##contig=<ID=chr15,length=101991189>",
                "##contig=<ID=chr16,length=90338345>",
                "##contig=<ID=chr17,length=83257441>",
                "##contig=<ID=chr18,length=80373285>",
                "##contig=<ID=chr19,length=58617616>",
                "##contig=<ID=chr20,length=64444167>",
                "##contig=<ID=chr21,length=46709983>",
                "##contig=<ID=chr22,length=50818468>",
                "##contig=<ID=chrX,length=156040895>",
                "##contig=<ID=chrY,length=57227415>",
                "##contig=<ID=chrM,length=16569>",
                "##contig=<ID=chr1_KI270706v1_random,length=175055>",
                "##contig=<ID=chr1_KI270707v1_random,length=32032>",
                "##contig=<ID=chr1_KI270708v1_random,length=127682>",
                "##contig=<ID=chr1_KI270709v1_random,length=66860>",
                "##contig=<ID=chr1_KI270710v1_random,length=40176>",
                "##contig=<ID=chr1_KI270711v1_random,length=42210>",
                "##contig=<ID=chr1_KI270712v1_random,length=176043>",
                "##contig=<ID=chr1_KI270713v1_random,length=40745>",
                "##contig=<ID=chr1_KI270714v1_random,length=41717>",
                "##contig=<ID=chr2_KI270715v1_random,length=161471>",
                "##contig=<ID=chr2_KI270716v1_random,length=153799>",
                "##contig=<ID=chr3_GL000221v1_random,length=155397>",
                "##contig=<ID=chr4_GL000008v2_random,length=209709>",
                "##contig=<ID=chr5_GL000208v1_random,length=92689>",
                "##contig=<ID=chr9_KI270717v1_random,length=40062>",
                "##contig=<ID=chr9_KI270718v1_random,length=38054>",
                "##contig=<ID=chr9_KI270719v1_random,length=176845>",
                "##contig=<ID=chr9_KI270720v1_random,length=39050>",
                "##contig=<ID=chr11_KI270721v1_random,length=100316>",
                "##contig=<ID=chr14_GL000009v2_random,length=201709>",
                "##contig=<ID=chr14_GL000225v1_random,length=211173>",
                "##contig=<ID=chr14_KI270722v1_random,length=194050>",
                "##contig=<ID=chr14_GL000194v1_random,length=191469>",
                "##contig=<ID=chr14_KI270723v1_random,length=38115>",
                "##contig=<ID=chr14_KI270724v1_random,length=39555>",
                "##contig=<ID=chr14_KI270725v1_random,length=172810>",
                "##contig=<ID=chr14_KI270726v1_random,length=43739>",
                "##contig=<ID=chr15_KI270727v1_random,length=448248>",
                "##contig=<ID=chr16_KI270728v1_random,length=1872759>",
                "##contig=<ID=chr17_GL000205v2_random,length=185591>",
                "##contig=<ID=chr17_KI270729v1_random,length=280839>",
                "##contig=<ID=chr17_KI270730v1_random,length=112551>",
                "##contig=<ID=chr22_KI270731v1_random,length=150754>",
                "##contig=<ID=chr22_KI270732v1_random,length=41543>",
                "##contig=<ID=chr22_KI270733v1_random,length=179772>",
                "##contig=<ID=chr22_KI270734v1_random,length=165050>",
                "##contig=<ID=chr22_KI270735v1_random,length=42811>",
                "##contig=<ID=chr22_KI270736v1_random,length=181920>",
                "##contig=<ID=chr22_KI270737v1_random,length=103838>",
                "##contig=<ID=chr22_KI270738v1_random,length=99375>",
                "##contig=<ID=chr22_KI270739v1_random,length=73985>",
                "##contig=<ID=chrY_KI270740v1_random,length=37240>",
                "##contig=<ID=chrUn_KI270302v1,length=2274>",
                "##contig=<ID=chrUn_KI270304v1,length=2165>",
                "##contig=<ID=chrUn_KI270303v1,length=1942>",
                "##contig=<ID=chrUn_KI270305v1,length=1472>",
                "##contig=<ID=chrUn_KI270322v1,length=21476>",
                "##contig=<ID=chrUn_KI270320v1,length=4416>",
                "##contig=<ID=chrUn_KI270310v1,length=1201>",
                "##contig=<ID=chrUn_KI270316v1,length=1444>",
                "##contig=<ID=chrUn_KI270315v1,length=2276>",
                "##contig=<ID=chrUn_KI270312v1,length=998>",
                "##contig=<ID=chrUn_KI270311v1,length=12399>",
                "##contig=<ID=chrUn_KI270317v1,length=37690>",
                "##contig=<ID=chrUn_KI270412v1,length=1179>",
                "##contig=<ID=chrUn_KI270411v1,length=2646>",
                "##contig=<ID=chrUn_KI270414v1,length=2489>",
                "##contig=<ID=chrUn_KI270419v1,length=1029>",
                "##contig=<ID=chrUn_KI270418v1,length=2145>",
                "##contig=<ID=chrUn_KI270420v1,length=2321>",
                "##contig=<ID=chrUn_KI270424v1,length=2140>",
                "##contig=<ID=chrUn_KI270417v1,length=2043>",
                "##contig=<ID=chrUn_KI270422v1,length=1445>",
                "##contig=<ID=chrUn_KI270423v1,length=981>",
                "##contig=<ID=chrUn_KI270425v1,length=1884>",
                "##contig=<ID=chrUn_KI270429v1,length=1361>",
                "##contig=<ID=chrUn_KI270442v1,length=392061>",
                "##contig=<ID=chrUn_KI270466v1,length=1233>",
                "##contig=<ID=chrUn_KI270465v1,length=1774>",
                "##contig=<ID=chrUn_KI270467v1,length=3920>",
                "##contig=<ID=chrUn_KI270435v1,length=92983>",
                "##contig=<ID=chrUn_KI270438v1,length=112505>",
                "##contig=<ID=chrUn_KI270468v1,length=4055>",
                "##contig=<ID=chrUn_KI270510v1,length=2415>",
                "##contig=<ID=chrUn_KI270509v1,length=2318>",
                "##contig=<ID=chrUn_KI270518v1,length=2186>",
                "##contig=<ID=chrUn_KI270508v1,length=1951>",
                "##contig=<ID=chrUn_KI270516v1,length=1300>",
                "##contig=<ID=chrUn_KI270512v1,length=22689>",
                "##contig=<ID=chrUn_KI270519v1,length=138126>",
                "##contig=<ID=chrUn_KI270522v1,length=5674>",
                "##contig=<ID=chrUn_KI270511v1,length=8127>",
                "##contig=<ID=chrUn_KI270515v1,length=6361>",
                "##contig=<ID=chrUn_KI270507v1,length=5353>",
                "##contig=<ID=chrUn_KI270517v1,length=3253>",
                "##contig=<ID=chrUn_KI270529v1,length=1899>",
                "##contig=<ID=chrUn_KI270528v1,length=2983>",
                "##contig=<ID=chrUn_KI270530v1,length=2168>",
                "##contig=<ID=chrUn_KI270539v1,length=993>",
                "##contig=<ID=chrUn_KI270538v1,length=91309>",
                "##contig=<ID=chrUn_KI270544v1,length=1202>",
                "##contig=<ID=chrUn_KI270548v1,length=1599>",
                "##contig=<ID=chrUn_KI270583v1,length=1400>",
                "##contig=<ID=chrUn_KI270587v1,length=2969>",
                "##contig=<ID=chrUn_KI270580v1,length=1553>",
                "##contig=<ID=chrUn_KI270581v1,length=7046>",
                "##contig=<ID=chrUn_KI270579v1,length=31033>",
                "##contig=<ID=chrUn_KI270589v1,length=44474>",
                "##contig=<ID=chrUn_KI270590v1,length=4685>",
                "##contig=<ID=chrUn_KI270584v1,length=4513>",
                "##contig=<ID=chrUn_KI270582v1,length=6504>",
                "##contig=<ID=chrUn_KI270588v1,length=6158>",
                "##contig=<ID=chrUn_KI270593v1,length=3041>",
                "##contig=<ID=chrUn_KI270591v1,length=5796>",
                "##contig=<ID=chrUn_KI270330v1,length=1652>",
                "##contig=<ID=chrUn_KI270329v1,length=1040>",
                "##contig=<ID=chrUn_KI270334v1,length=1368>",
                "##contig=<ID=chrUn_KI270333v1,length=2699>",
                "##contig=<ID=chrUn_KI270335v1,length=1048>",
                "##contig=<ID=chrUn_KI270338v1,length=1428>",
                "##contig=<ID=chrUn_KI270340v1,length=1428>",
                "##contig=<ID=chrUn_KI270336v1,length=1026>",
                "##contig=<ID=chrUn_KI270337v1,length=1121>",
                "##contig=<ID=chrUn_KI270363v1,length=1803>",
                "##contig=<ID=chrUn_KI270364v1,length=2855>",
                "##contig=<ID=chrUn_KI270362v1,length=3530>",
                "##contig=<ID=chrUn_KI270366v1,length=8320>",
                "##contig=<ID=chrUn_KI270378v1,length=1048>",
                "##contig=<ID=chrUn_KI270379v1,length=1045>",
                "##contig=<ID=chrUn_KI270389v1,length=1298>",
                "##contig=<ID=chrUn_KI270390v1,length=2387>",
                "##contig=<ID=chrUn_KI270387v1,length=1537>",
                "##contig=<ID=chrUn_KI270395v1,length=1143>",
                "##contig=<ID=chrUn_KI270396v1,length=1880>",
                "##contig=<ID=chrUn_KI270388v1,length=1216>",
                "##contig=<ID=chrUn_KI270394v1,length=970>",
                "##contig=<ID=chrUn_KI270386v1,length=1788>",
                "##contig=<ID=chrUn_KI270391v1,length=1484>",
                "##contig=<ID=chrUn_KI270383v1,length=1750>",
                "##contig=<ID=chrUn_KI270393v1,length=1308>",
                "##contig=<ID=chrUn_KI270384v1,length=1658>",
                "##contig=<ID=chrUn_KI270392v1,length=971>",
                "##contig=<ID=chrUn_KI270381v1,length=1930>",
                "##contig=<ID=chrUn_KI270385v1,length=990>",
                "##contig=<ID=chrUn_KI270382v1,length=4215>",
                "##contig=<ID=chrUn_KI270376v1,length=1136>",
                "##contig=<ID=chrUn_KI270374v1,length=2656>",
                "##contig=<ID=chrUn_KI270372v1,length=1650>",
                "##contig=<ID=chrUn_KI270373v1,length=1451>",
                "##contig=<ID=chrUn_KI270375v1,length=2378>",
                "##contig=<ID=chrUn_KI270371v1,length=2805>",
                "##contig=<ID=chrUn_KI270448v1,length=7992>",
                "##contig=<ID=chrUn_KI270521v1,length=7642>",
                "##contig=<ID=chrUn_GL000195v1,length=182896>",
                "##contig=<ID=chrUn_GL000219v1,length=179198>",
                "##contig=<ID=chrUn_GL000220v1,length=161802>",
                "##contig=<ID=chrUn_GL000224v1,length=179693>",
                "##contig=<ID=chrUn_KI270741v1,length=157432>",
                "##contig=<ID=chrUn_GL000226v1,length=15008>",
                "##contig=<ID=chrUn_GL000213v1,length=164239>",
                "##contig=<ID=chrUn_KI270743v1,length=210658>",
                "##contig=<ID=chrUn_KI270744v1,length=168472>",
                "##contig=<ID=chrUn_KI270745v1,length=41891>",
                "##contig=<ID=chrUn_KI270746v1,length=66486>",
                "##contig=<ID=chrUn_KI270747v1,length=198735>",
                "##contig=<ID=chrUn_KI270748v1,length=93321>",
                "##contig=<ID=chrUn_KI270749v1,length=158759>",
                "##contig=<ID=chrUn_KI270750v1,length=148850>",
                "##contig=<ID=chrUn_KI270751v1,length=150742>",
                "##contig=<ID=chrUn_KI270752v1,length=27745>",
                "##contig=<ID=chrUn_KI270753v1,length=62944>",
                "##contig=<ID=chrUn_KI270754v1,length=40191>",
                "##contig=<ID=chrUn_KI270755v1,length=36723>",
                "##contig=<ID=chrUn_KI270756v1,length=79590>",
                "##contig=<ID=chrUn_KI270757v1,length=71251>",
                "##contig=<ID=chrUn_GL000214v1,length=137718>",
                "##contig=<ID=chrUn_KI270742v1,length=186739>",
                "##contig=<ID=chrUn_GL000216v2,length=176608>",
                "##contig=<ID=chrUn_GL000218v1,length=161147>",
                "##contig=<ID=chrEBV,length=171823>",
                "##ALT=<ID=INS,Description=\"Insertion\">",
                "##ALT=<ID=DEL,Description=\"Deletion\">",
                "##ALT=<ID=DUP,Description=\"Duplication\">",
                "##ALT=<ID=INV,Description=\"Inversion\">",
                "##ALT=<ID=BND,Description=\"Breakend; Translocation\">",
                "##FORMAT=<ID=GT,Number=1,Type=String,Description=\"Genotype\">",
                "##FORMAT=<ID=GQ,Number=1,Type=Integer,Description=\"Genotype quality\">",
                "##FORMAT=<ID=DR,Number=1,Type=Integer,Description=\"Number of reference reads\">",
                "##FORMAT=<ID=DV,Number=1,Type=Integer,Description=\"Number of variant reads\">",
                "##FORMAT=<ID=ID,Number=1,Type=String,Description=\"Individual sample SV ID for multi-sample output\">",
                "##FILTER=<ID=GT,Description=\"Genotype filter\">",
                "##FILTER=<ID=SUPPORT_MIN,Description=\"Minimum read support filter\">",
                "##FILTER=<ID=STDEV_POS,Description=\"SV Breakpoint standard deviation filter\">",
                "##FILTER=<ID=STDEV_LEN,Description=\"SV length standard deviation filter\">",
                "##FILTER=<ID=COV_MIN,Description=\"Minimum coverage filter\">",
                "##FILTER=<ID=COV_CHANGE,Description=\"Coverage change filter\">",
                "##FILTER=<ID=STRAND,Description=\"Strand support filter\">",
                "##FILTER=<ID=SVLEN_MIN,Description=\"SV length filter\">",
                "##FILTER=<ID=NM,Description=\"Alignment noise level filter\">",
                "##INFO=<ID=PRECISE,Number=0,Type=Flag,Description=\"Structural variation with precise breakpoints\">",
                "##INFO=<ID=IMPRECISE,Number=0,Type=Flag,Description=\"Structural variation with imprecise breakpoints\">",
                "##INFO=<ID=SVLEN,Number=1,Type=Integer,Description=\"Length of structural variation\">",
                "##INFO=<ID=SVTYPE,Number=1,Type=String,Description=\"Type of structural variation\">",
                "##INFO=<ID=CHR2,Number=1,Type=String,Description=\"Mate chromsome for BND SVs\">",
                "##INFO=<ID=SUPPORT,Number=1,Type=Integer,Description=\"Number of reads supporting the structural variation\">",
                "##INFO=<ID=SUPPORT_INLINE,Number=1,Type=Integer,Description=\"Number of reads supporting an INS/DEL SV (non-split events only)\">",
                "##INFO=<ID=SUPPORT_LONG,Number=1,Type=Integer,Description=\"Number of soft-clipped reads putatively supporting the long insertion SV\">",
                "##INFO=<ID=END,Number=1,Type=Integer,Description=\"End position of structural variation\">",
                "##INFO=<ID=STDEV_POS,Number=1,Type=Float,Description=\"Standard deviation of structural variation start position\">",
                "##INFO=<ID=STDEV_LEN,Number=1,Type=Float,Description=\"Standard deviation of structural variation length\">",
                "##INFO=<ID=COVERAGE,Number=.,Type=Float,Description=\"Coverages near upstream, start, center, end, downstream of structural variation\">",
                "##INFO=<ID=STRAND,Number=1,Type=String,Description=\"Strands of supporting reads for structural variant\">",
                "##INFO=<ID=AC,Number=.,Type=Integer,Description=\"Allele count, summed up over all samples\">",
                "##INFO=<ID=SUPP_VEC,Number=1,Type=String,Description=\"List of read support for all samples\">",
                "##INFO=<ID=CONSENSUS_SUPPORT,Number=1,Type=Integer,Description=\"Number of reads that support the generated insertion (INS) consensus sequence\">",
                "##INFO=<ID=RNAMES,Number=.,Type=String,Description=\"Names of supporting reads (if enabled with --output-rnames)\">",
                "##INFO=<ID=AF,Number=1,Type=Float,Description=\"Allele Frequency\">",
                "##INFO=<ID=NM,Number=.,Type=Float,Description=\"Mean number of query alignment length adjusted mismatches of supporting reads\">",
                "##INFO=<ID=PHASE,Number=.,Type=String,Description=\"Phasing information derived from supporting reads, represented as list of: HAPLOTYPE,PHASESET,HAPLOTYPE_SUPPORT,PHASESET_SUPPORT,HAPLOTYPE_FILTER,PHASESET_FILTER\">",
                "##bcftools_viewVersion=1.20+htslib-1.20"
            ],
            "28ed9eefcf5bb27fed8c55f615219f33",
            [
                "versions.yml:md5,2188f00d20a376929f9f35f824e94667",
                "versions.yml:md5,572bfd042014333af194207291d12b95",
                "versions.yml:md5,589fd8607c7131f786d565deb2846f0c",
                "versions.yml:md5,ebb9b3d0bcc3aae3f54dfebd041e5cff"
            ]
        ],
        "meta": {
            "nf-test": "0.8.4",
            "nextflow": "24.04.3"
        },
        "timestamp": "2024-09-05T14:17:59.191541065"
    },
    "2 samples - [bam, bai], fasta, fai, [] -stub": {
        "content": [
            "[test_1_reheader.vcf.gz, test_2_reheader.vcf.gz]",
            [
                [
                    {
                        "id": "test_1",
                        "single_end": false,
                        "project": "project"
                    },
                    "test_1_reheader.vcf.gz.tbi:md5,d41d8cd98f00b204e9800998ecf8427e"
                ],
                [
                    {
                        "id": "test_2",
                        "single_end": false,
                        "project": "project"
                    },
                    "test_2_reheader.vcf.gz.tbi:md5,d41d8cd98f00b204e9800998ecf8427e"
                ]
            ],
            [
                [
                    {
                        "id": "project"
                    },
                    "project.vcf.gz:md5,68b329da9893e34099c7d8ad5cb9c940"
                ]
            ],
            [
                [
                    {
                        "id": "project"
                    },
                    "project.vcf.gz.tbi:md5,d41d8cd98f00b204e9800998ecf8427e"
                ]
            ],
            [
                "versions.yml:md5,2188f00d20a376929f9f35f824e94667",
                "versions.yml:md5,2188f00d20a376929f9f35f824e94667",
                "versions.yml:md5,572bfd042014333af194207291d12b95",
                "versions.yml:md5,589fd8607c7131f786d565deb2846f0c",
                "versions.yml:md5,589fd8607c7131f786d565deb2846f0c",
                "versions.yml:md5,ebb9b3d0bcc3aae3f54dfebd041e5cff",
                "versions.yml:md5,ebb9b3d0bcc3aae3f54dfebd041e5cff"
            ]
        ],
        "meta": {
            "nf-test": "0.8.4",
            "nextflow": "24.04.3"
        },
        "timestamp": "2024-09-06T11:30:02.189652169"
    },
    "1 sample - [bam, bai], fasta, fai, []": {
        "content": [
            [
                "##contig=<ID=chr1,length=248956422>",
                "##contig=<ID=chr2,length=242193529>",
                "##contig=<ID=chr3,length=198295559>",
                "##contig=<ID=chr4,length=190214555>",
                "##contig=<ID=chr5,length=181538259>",
                "##contig=<ID=chr6,length=170805979>",
                "##contig=<ID=chr7,length=159345973>",
                "##contig=<ID=chr8,length=145138636>",
                "##contig=<ID=chr9,length=138394717>",
                "##contig=<ID=chr10,length=133797422>",
                "##contig=<ID=chr11,length=135086622>",
                "##contig=<ID=chr12,length=133275309>",
                "##contig=<ID=chr13,length=114364328>",
                "##contig=<ID=chr14,length=107043718>",
                "##contig=<ID=chr15,length=101991189>",
                "##contig=<ID=chr16,length=90338345>",
                "##contig=<ID=chr17,length=83257441>",
                "##contig=<ID=chr18,length=80373285>",
                "##contig=<ID=chr19,length=58617616>",
                "##contig=<ID=chr20,length=64444167>",
                "##contig=<ID=chr21,length=46709983>",
                "##contig=<ID=chr22,length=50818468>",
                "##contig=<ID=chrX,length=156040895>",
                "##contig=<ID=chrY,length=57227415>",
                "##contig=<ID=chrM,length=16569>",
                "##contig=<ID=chr1_KI270706v1_random,length=175055>",
                "##contig=<ID=chr1_KI270707v1_random,length=32032>",
                "##contig=<ID=chr1_KI270708v1_random,length=127682>",
                "##contig=<ID=chr1_KI270709v1_random,length=66860>",
                "##contig=<ID=chr1_KI270710v1_random,length=40176>",
                "##contig=<ID=chr1_KI270711v1_random,length=42210>",
                "##contig=<ID=chr1_KI270712v1_random,length=176043>",
                "##contig=<ID=chr1_KI270713v1_random,length=40745>",
                "##contig=<ID=chr1_KI270714v1_random,length=41717>",
                "##contig=<ID=chr2_KI270715v1_random,length=161471>",
                "##contig=<ID=chr2_KI270716v1_random,length=153799>",
                "##contig=<ID=chr3_GL000221v1_random,length=155397>",
                "##contig=<ID=chr4_GL000008v2_random,length=209709>",
                "##contig=<ID=chr5_GL000208v1_random,length=92689>",
                "##contig=<ID=chr9_KI270717v1_random,length=40062>",
                "##contig=<ID=chr9_KI270718v1_random,length=38054>",
                "##contig=<ID=chr9_KI270719v1_random,length=176845>",
                "##contig=<ID=chr9_KI270720v1_random,length=39050>",
                "##contig=<ID=chr11_KI270721v1_random,length=100316>",
                "##contig=<ID=chr14_GL000009v2_random,length=201709>",
                "##contig=<ID=chr14_GL000225v1_random,length=211173>",
                "##contig=<ID=chr14_KI270722v1_random,length=194050>",
                "##contig=<ID=chr14_GL000194v1_random,length=191469>",
                "##contig=<ID=chr14_KI270723v1_random,length=38115>",
                "##contig=<ID=chr14_KI270724v1_random,length=39555>",
                "##contig=<ID=chr14_KI270725v1_random,length=172810>",
                "##contig=<ID=chr14_KI270726v1_random,length=43739>",
                "##contig=<ID=chr15_KI270727v1_random,length=448248>",
                "##contig=<ID=chr16_KI270728v1_random,length=1872759>",
                "##contig=<ID=chr17_GL000205v2_random,length=185591>",
                "##contig=<ID=chr17_KI270729v1_random,length=280839>",
                "##contig=<ID=chr17_KI270730v1_random,length=112551>",
                "##contig=<ID=chr22_KI270731v1_random,length=150754>",
                "##contig=<ID=chr22_KI270732v1_random,length=41543>",
                "##contig=<ID=chr22_KI270733v1_random,length=179772>",
                "##contig=<ID=chr22_KI270734v1_random,length=165050>",
                "##contig=<ID=chr22_KI270735v1_random,length=42811>",
                "##contig=<ID=chr22_KI270736v1_random,length=181920>",
                "##contig=<ID=chr22_KI270737v1_random,length=103838>",
                "##contig=<ID=chr22_KI270738v1_random,length=99375>",
                "##contig=<ID=chr22_KI270739v1_random,length=73985>",
                "##contig=<ID=chrY_KI270740v1_random,length=37240>",
                "##contig=<ID=chrUn_KI270302v1,length=2274>",
                "##contig=<ID=chrUn_KI270304v1,length=2165>",
                "##contig=<ID=chrUn_KI270303v1,length=1942>",
                "##contig=<ID=chrUn_KI270305v1,length=1472>",
                "##contig=<ID=chrUn_KI270322v1,length=21476>",
                "##contig=<ID=chrUn_KI270320v1,length=4416>",
                "##contig=<ID=chrUn_KI270310v1,length=1201>",
                "##contig=<ID=chrUn_KI270316v1,length=1444>",
                "##contig=<ID=chrUn_KI270315v1,length=2276>",
                "##contig=<ID=chrUn_KI270312v1,length=998>",
                "##contig=<ID=chrUn_KI270311v1,length=12399>",
                "##contig=<ID=chrUn_KI270317v1,length=37690>",
                "##contig=<ID=chrUn_KI270412v1,length=1179>",
                "##contig=<ID=chrUn_KI270411v1,length=2646>",
                "##contig=<ID=chrUn_KI270414v1,length=2489>",
                "##contig=<ID=chrUn_KI270419v1,length=1029>",
                "##contig=<ID=chrUn_KI270418v1,length=2145>",
                "##contig=<ID=chrUn_KI270420v1,length=2321>",
                "##contig=<ID=chrUn_KI270424v1,length=2140>",
                "##contig=<ID=chrUn_KI270417v1,length=2043>",
                "##contig=<ID=chrUn_KI270422v1,length=1445>",
                "##contig=<ID=chrUn_KI270423v1,length=981>",
                "##contig=<ID=chrUn_KI270425v1,length=1884>",
                "##contig=<ID=chrUn_KI270429v1,length=1361>",
                "##contig=<ID=chrUn_KI270442v1,length=392061>",
                "##contig=<ID=chrUn_KI270466v1,length=1233>",
                "##contig=<ID=chrUn_KI270465v1,length=1774>",
                "##contig=<ID=chrUn_KI270467v1,length=3920>",
                "##contig=<ID=chrUn_KI270435v1,length=92983>",
                "##contig=<ID=chrUn_KI270438v1,length=112505>",
                "##contig=<ID=chrUn_KI270468v1,length=4055>",
                "##contig=<ID=chrUn_KI270510v1,length=2415>",
                "##contig=<ID=chrUn_KI270509v1,length=2318>",
                "##contig=<ID=chrUn_KI270518v1,length=2186>",
                "##contig=<ID=chrUn_KI270508v1,length=1951>",
                "##contig=<ID=chrUn_KI270516v1,length=1300>",
                "##contig=<ID=chrUn_KI270512v1,length=22689>",
                "##contig=<ID=chrUn_KI270519v1,length=138126>",
                "##contig=<ID=chrUn_KI270522v1,length=5674>",
                "##contig=<ID=chrUn_KI270511v1,length=8127>",
                "##contig=<ID=chrUn_KI270515v1,length=6361>",
                "##contig=<ID=chrUn_KI270507v1,length=5353>",
                "##contig=<ID=chrUn_KI270517v1,length=3253>",
                "##contig=<ID=chrUn_KI270529v1,length=1899>",
                "##contig=<ID=chrUn_KI270528v1,length=2983>",
                "##contig=<ID=chrUn_KI270530v1,length=2168>",
                "##contig=<ID=chrUn_KI270539v1,length=993>",
                "##contig=<ID=chrUn_KI270538v1,length=91309>",
                "##contig=<ID=chrUn_KI270544v1,length=1202>",
                "##contig=<ID=chrUn_KI270548v1,length=1599>",
                "##contig=<ID=chrUn_KI270583v1,length=1400>",
                "##contig=<ID=chrUn_KI270587v1,length=2969>",
                "##contig=<ID=chrUn_KI270580v1,length=1553>",
                "##contig=<ID=chrUn_KI270581v1,length=7046>",
                "##contig=<ID=chrUn_KI270579v1,length=31033>",
                "##contig=<ID=chrUn_KI270589v1,length=44474>",
                "##contig=<ID=chrUn_KI270590v1,length=4685>",
                "##contig=<ID=chrUn_KI270584v1,length=4513>",
                "##contig=<ID=chrUn_KI270582v1,length=6504>",
                "##contig=<ID=chrUn_KI270588v1,length=6158>",
                "##contig=<ID=chrUn_KI270593v1,length=3041>",
                "##contig=<ID=chrUn_KI270591v1,length=5796>",
                "##contig=<ID=chrUn_KI270330v1,length=1652>",
                "##contig=<ID=chrUn_KI270329v1,length=1040>",
                "##contig=<ID=chrUn_KI270334v1,length=1368>",
                "##contig=<ID=chrUn_KI270333v1,length=2699>",
                "##contig=<ID=chrUn_KI270335v1,length=1048>",
                "##contig=<ID=chrUn_KI270338v1,length=1428>",
                "##contig=<ID=chrUn_KI270340v1,length=1428>",
                "##contig=<ID=chrUn_KI270336v1,length=1026>",
                "##contig=<ID=chrUn_KI270337v1,length=1121>",
                "##contig=<ID=chrUn_KI270363v1,length=1803>",
                "##contig=<ID=chrUn_KI270364v1,length=2855>",
                "##contig=<ID=chrUn_KI270362v1,length=3530>",
                "##contig=<ID=chrUn_KI270366v1,length=8320>",
                "##contig=<ID=chrUn_KI270378v1,length=1048>",
                "##contig=<ID=chrUn_KI270379v1,length=1045>",
                "##contig=<ID=chrUn_KI270389v1,length=1298>",
                "##contig=<ID=chrUn_KI270390v1,length=2387>",
                "##contig=<ID=chrUn_KI270387v1,length=1537>",
                "##contig=<ID=chrUn_KI270395v1,length=1143>",
                "##contig=<ID=chrUn_KI270396v1,length=1880>",
                "##contig=<ID=chrUn_KI270388v1,length=1216>",
                "##contig=<ID=chrUn_KI270394v1,length=970>",
                "##contig=<ID=chrUn_KI270386v1,length=1788>",
                "##contig=<ID=chrUn_KI270391v1,length=1484>",
                "##contig=<ID=chrUn_KI270383v1,length=1750>",
                "##contig=<ID=chrUn_KI270393v1,length=1308>",
                "##contig=<ID=chrUn_KI270384v1,length=1658>",
                "##contig=<ID=chrUn_KI270392v1,length=971>",
                "##contig=<ID=chrUn_KI270381v1,length=1930>",
                "##contig=<ID=chrUn_KI270385v1,length=990>",
                "##contig=<ID=chrUn_KI270382v1,length=4215>",
                "##contig=<ID=chrUn_KI270376v1,length=1136>",
                "##contig=<ID=chrUn_KI270374v1,length=2656>",
                "##contig=<ID=chrUn_KI270372v1,length=1650>",
                "##contig=<ID=chrUn_KI270373v1,length=1451>",
                "##contig=<ID=chrUn_KI270375v1,length=2378>",
                "##contig=<ID=chrUn_KI270371v1,length=2805>",
                "##contig=<ID=chrUn_KI270448v1,length=7992>",
                "##contig=<ID=chrUn_KI270521v1,length=7642>",
                "##contig=<ID=chrUn_GL000195v1,length=182896>",
                "##contig=<ID=chrUn_GL000219v1,length=179198>",
                "##contig=<ID=chrUn_GL000220v1,length=161802>",
                "##contig=<ID=chrUn_GL000224v1,length=179693>",
                "##contig=<ID=chrUn_KI270741v1,length=157432>",
                "##contig=<ID=chrUn_GL000226v1,length=15008>",
                "##contig=<ID=chrUn_GL000213v1,length=164239>",
                "##contig=<ID=chrUn_KI270743v1,length=210658>",
                "##contig=<ID=chrUn_KI270744v1,length=168472>",
                "##contig=<ID=chrUn_KI270745v1,length=41891>",
                "##contig=<ID=chrUn_KI270746v1,length=66486>",
                "##contig=<ID=chrUn_KI270747v1,length=198735>",
                "##contig=<ID=chrUn_KI270748v1,length=93321>",
                "##contig=<ID=chrUn_KI270749v1,length=158759>",
                "##contig=<ID=chrUn_KI270750v1,length=148850>",
                "##contig=<ID=chrUn_KI270751v1,length=150742>",
                "##contig=<ID=chrUn_KI270752v1,length=27745>",
                "##contig=<ID=chrUn_KI270753v1,length=62944>",
                "##contig=<ID=chrUn_KI270754v1,length=40191>",
                "##contig=<ID=chrUn_KI270755v1,length=36723>",
                "##contig=<ID=chrUn_KI270756v1,length=79590>",
                "##contig=<ID=chrUn_KI270757v1,length=71251>",
                "##contig=<ID=chrUn_GL000214v1,length=137718>",
                "##contig=<ID=chrUn_KI270742v1,length=186739>",
                "##contig=<ID=chrUn_GL000216v2,length=176608>",
                "##contig=<ID=chrUn_GL000218v1,length=161147>",
                "##contig=<ID=chrEBV,length=171823>",
                "##ALT=<ID=INS,Description=\"Insertion\">",
                "##ALT=<ID=DEL,Description=\"Deletion\">",
                "##ALT=<ID=DUP,Description=\"Duplication\">",
                "##ALT=<ID=INV,Description=\"Inversion\">",
                "##ALT=<ID=BND,Description=\"Breakend; Translocation\">",
                "##FORMAT=<ID=GT,Number=1,Type=String,Description=\"Genotype\">",
                "##FORMAT=<ID=GQ,Number=1,Type=Integer,Description=\"Genotype quality\">",
                "##FORMAT=<ID=DR,Number=1,Type=Integer,Description=\"Number of reference reads\">",
                "##FORMAT=<ID=DV,Number=1,Type=Integer,Description=\"Number of variant reads\">",
                "##FORMAT=<ID=ID,Number=1,Type=String,Description=\"Individual sample SV ID for multi-sample output\">",
                "##FILTER=<ID=GT,Description=\"Genotype filter\">",
                "##FILTER=<ID=SUPPORT_MIN,Description=\"Minimum read support filter\">",
                "##FILTER=<ID=STDEV_POS,Description=\"SV Breakpoint standard deviation filter\">",
                "##FILTER=<ID=STDEV_LEN,Description=\"SV length standard deviation filter\">",
                "##FILTER=<ID=COV_MIN,Description=\"Minimum coverage filter\">",
                "##FILTER=<ID=COV_CHANGE,Description=\"Coverage change filter\">",
                "##FILTER=<ID=STRAND,Description=\"Strand support filter\">",
                "##FILTER=<ID=SVLEN_MIN,Description=\"SV length filter\">",
                "##FILTER=<ID=NM,Description=\"Alignment noise level filter\">",
                "##INFO=<ID=PRECISE,Number=0,Type=Flag,Description=\"Structural variation with precise breakpoints\">",
                "##INFO=<ID=IMPRECISE,Number=0,Type=Flag,Description=\"Structural variation with imprecise breakpoints\">",
                "##INFO=<ID=SVLEN,Number=1,Type=Integer,Description=\"Length of structural variation\">",
                "##INFO=<ID=SVTYPE,Number=1,Type=String,Description=\"Type of structural variation\">",
                "##INFO=<ID=CHR2,Number=1,Type=String,Description=\"Mate chromsome for BND SVs\">",
                "##INFO=<ID=SUPPORT,Number=1,Type=Integer,Description=\"Number of reads supporting the structural variation\">",
                "##INFO=<ID=SUPPORT_INLINE,Number=1,Type=Integer,Description=\"Number of reads supporting an INS/DEL SV (non-split events only)\">",
                "##INFO=<ID=SUPPORT_LONG,Number=1,Type=Integer,Description=\"Number of soft-clipped reads putatively supporting the long insertion SV\">",
                "##INFO=<ID=END,Number=1,Type=Integer,Description=\"End position of structural variation\">",
                "##INFO=<ID=STDEV_POS,Number=1,Type=Float,Description=\"Standard deviation of structural variation start position\">",
                "##INFO=<ID=STDEV_LEN,Number=1,Type=Float,Description=\"Standard deviation of structural variation length\">",
                "##INFO=<ID=COVERAGE,Number=.,Type=Float,Description=\"Coverages near upstream, start, center, end, downstream of structural variation\">",
                "##INFO=<ID=STRAND,Number=1,Type=String,Description=\"Strands of supporting reads for structural variant\">",
                "##INFO=<ID=AC,Number=.,Type=Integer,Description=\"Allele count, summed up over all samples\">",
                "##INFO=<ID=SUPP_VEC,Number=1,Type=String,Description=\"List of read support for all samples\">",
                "##INFO=<ID=CONSENSUS_SUPPORT,Number=1,Type=Integer,Description=\"Number of reads that support the generated insertion (INS) consensus sequence\">",
                "##INFO=<ID=RNAMES,Number=.,Type=String,Description=\"Names of supporting reads (if enabled with --output-rnames)\">",
                "##INFO=<ID=AF,Number=1,Type=Float,Description=\"Allele Frequency\">",
                "##INFO=<ID=NM,Number=.,Type=Float,Description=\"Mean number of query alignment length adjusted mismatches of supporting reads\">",
                "##INFO=<ID=PHASE,Number=.,Type=String,Description=\"Phasing information derived from supporting reads, represented as list of: HAPLOTYPE,PHASESET,HAPLOTYPE_SUPPORT,PHASESET_SUPPORT,HAPLOTYPE_FILTER,PHASESET_FILTER\">",
                "##bcftools_viewVersion=1.20+htslib-1.20"
            ],
            "5cdf920b1f44a66de3a28ead8d3efb24",
            [
                "##contig=<ID=chr1,length=248956422>",
                "##contig=<ID=chr2,length=242193529>",
                "##contig=<ID=chr3,length=198295559>",
                "##contig=<ID=chr4,length=190214555>",
                "##contig=<ID=chr5,length=181538259>",
                "##contig=<ID=chr6,length=170805979>",
                "##contig=<ID=chr7,length=159345973>",
                "##contig=<ID=chr8,length=145138636>",
                "##contig=<ID=chr9,length=138394717>",
                "##contig=<ID=chr10,length=133797422>",
                "##contig=<ID=chr11,length=135086622>",
                "##contig=<ID=chr12,length=133275309>",
                "##contig=<ID=chr13,length=114364328>",
                "##contig=<ID=chr14,length=107043718>",
                "##contig=<ID=chr15,length=101991189>",
                "##contig=<ID=chr16,length=90338345>",
                "##contig=<ID=chr17,length=83257441>",
                "##contig=<ID=chr18,length=80373285>",
                "##contig=<ID=chr19,length=58617616>",
                "##contig=<ID=chr20,length=64444167>",
                "##contig=<ID=chr21,length=46709983>",
                "##contig=<ID=chr22,length=50818468>",
                "##contig=<ID=chrX,length=156040895>",
                "##contig=<ID=chrY,length=57227415>",
                "##contig=<ID=chrM,length=16569>",
                "##contig=<ID=chr1_KI270706v1_random,length=175055>",
                "##contig=<ID=chr1_KI270707v1_random,length=32032>",
                "##contig=<ID=chr1_KI270708v1_random,length=127682>",
                "##contig=<ID=chr1_KI270709v1_random,length=66860>",
                "##contig=<ID=chr1_KI270710v1_random,length=40176>",
                "##contig=<ID=chr1_KI270711v1_random,length=42210>",
                "##contig=<ID=chr1_KI270712v1_random,length=176043>",
                "##contig=<ID=chr1_KI270713v1_random,length=40745>",
                "##contig=<ID=chr1_KI270714v1_random,length=41717>",
                "##contig=<ID=chr2_KI270715v1_random,length=161471>",
                "##contig=<ID=chr2_KI270716v1_random,length=153799>",
                "##contig=<ID=chr3_GL000221v1_random,length=155397>",
                "##contig=<ID=chr4_GL000008v2_random,length=209709>",
                "##contig=<ID=chr5_GL000208v1_random,length=92689>",
                "##contig=<ID=chr9_KI270717v1_random,length=40062>",
                "##contig=<ID=chr9_KI270718v1_random,length=38054>",
                "##contig=<ID=chr9_KI270719v1_random,length=176845>",
                "##contig=<ID=chr9_KI270720v1_random,length=39050>",
                "##contig=<ID=chr11_KI270721v1_random,length=100316>",
                "##contig=<ID=chr14_GL000009v2_random,length=201709>",
                "##contig=<ID=chr14_GL000225v1_random,length=211173>",
                "##contig=<ID=chr14_KI270722v1_random,length=194050>",
                "##contig=<ID=chr14_GL000194v1_random,length=191469>",
                "##contig=<ID=chr14_KI270723v1_random,length=38115>",
                "##contig=<ID=chr14_KI270724v1_random,length=39555>",
                "##contig=<ID=chr14_KI270725v1_random,length=172810>",
                "##contig=<ID=chr14_KI270726v1_random,length=43739>",
                "##contig=<ID=chr15_KI270727v1_random,length=448248>",
                "##contig=<ID=chr16_KI270728v1_random,length=1872759>",
                "##contig=<ID=chr17_GL000205v2_random,length=185591>",
                "##contig=<ID=chr17_KI270729v1_random,length=280839>",
                "##contig=<ID=chr17_KI270730v1_random,length=112551>",
                "##contig=<ID=chr22_KI270731v1_random,length=150754>",
                "##contig=<ID=chr22_KI270732v1_random,length=41543>",
                "##contig=<ID=chr22_KI270733v1_random,length=179772>",
                "##contig=<ID=chr22_KI270734v1_random,length=165050>",
                "##contig=<ID=chr22_KI270735v1_random,length=42811>",
                "##contig=<ID=chr22_KI270736v1_random,length=181920>",
                "##contig=<ID=chr22_KI270737v1_random,length=103838>",
                "##contig=<ID=chr22_KI270738v1_random,length=99375>",
                "##contig=<ID=chr22_KI270739v1_random,length=73985>",
                "##contig=<ID=chrY_KI270740v1_random,length=37240>",
                "##contig=<ID=chrUn_KI270302v1,length=2274>",
                "##contig=<ID=chrUn_KI270304v1,length=2165>",
                "##contig=<ID=chrUn_KI270303v1,length=1942>",
                "##contig=<ID=chrUn_KI270305v1,length=1472>",
                "##contig=<ID=chrUn_KI270322v1,length=21476>",
                "##contig=<ID=chrUn_KI270320v1,length=4416>",
                "##contig=<ID=chrUn_KI270310v1,length=1201>",
                "##contig=<ID=chrUn_KI270316v1,length=1444>",
                "##contig=<ID=chrUn_KI270315v1,length=2276>",
                "##contig=<ID=chrUn_KI270312v1,length=998>",
                "##contig=<ID=chrUn_KI270311v1,length=12399>",
                "##contig=<ID=chrUn_KI270317v1,length=37690>",
                "##contig=<ID=chrUn_KI270412v1,length=1179>",
                "##contig=<ID=chrUn_KI270411v1,length=2646>",
                "##contig=<ID=chrUn_KI270414v1,length=2489>",
                "##contig=<ID=chrUn_KI270419v1,length=1029>",
                "##contig=<ID=chrUn_KI270418v1,length=2145>",
                "##contig=<ID=chrUn_KI270420v1,length=2321>",
                "##contig=<ID=chrUn_KI270424v1,length=2140>",
                "##contig=<ID=chrUn_KI270417v1,length=2043>",
                "##contig=<ID=chrUn_KI270422v1,length=1445>",
                "##contig=<ID=chrUn_KI270423v1,length=981>",
                "##contig=<ID=chrUn_KI270425v1,length=1884>",
                "##contig=<ID=chrUn_KI270429v1,length=1361>",
                "##contig=<ID=chrUn_KI270442v1,length=392061>",
                "##contig=<ID=chrUn_KI270466v1,length=1233>",
                "##contig=<ID=chrUn_KI270465v1,length=1774>",
                "##contig=<ID=chrUn_KI270467v1,length=3920>",
                "##contig=<ID=chrUn_KI270435v1,length=92983>",
                "##contig=<ID=chrUn_KI270438v1,length=112505>",
                "##contig=<ID=chrUn_KI270468v1,length=4055>",
                "##contig=<ID=chrUn_KI270510v1,length=2415>",
                "##contig=<ID=chrUn_KI270509v1,length=2318>",
                "##contig=<ID=chrUn_KI270518v1,length=2186>",
                "##contig=<ID=chrUn_KI270508v1,length=1951>",
                "##contig=<ID=chrUn_KI270516v1,length=1300>",
                "##contig=<ID=chrUn_KI270512v1,length=22689>",
                "##contig=<ID=chrUn_KI270519v1,length=138126>",
                "##contig=<ID=chrUn_KI270522v1,length=5674>",
                "##contig=<ID=chrUn_KI270511v1,length=8127>",
                "##contig=<ID=chrUn_KI270515v1,length=6361>",
                "##contig=<ID=chrUn_KI270507v1,length=5353>",
                "##contig=<ID=chrUn_KI270517v1,length=3253>",
                "##contig=<ID=chrUn_KI270529v1,length=1899>",
                "##contig=<ID=chrUn_KI270528v1,length=2983>",
                "##contig=<ID=chrUn_KI270530v1,length=2168>",
                "##contig=<ID=chrUn_KI270539v1,length=993>",
                "##contig=<ID=chrUn_KI270538v1,length=91309>",
                "##contig=<ID=chrUn_KI270544v1,length=1202>",
                "##contig=<ID=chrUn_KI270548v1,length=1599>",
                "##contig=<ID=chrUn_KI270583v1,length=1400>",
                "##contig=<ID=chrUn_KI270587v1,length=2969>",
                "##contig=<ID=chrUn_KI270580v1,length=1553>",
                "##contig=<ID=chrUn_KI270581v1,length=7046>",
                "##contig=<ID=chrUn_KI270579v1,length=31033>",
                "##contig=<ID=chrUn_KI270589v1,length=44474>",
                "##contig=<ID=chrUn_KI270590v1,length=4685>",
                "##contig=<ID=chrUn_KI270584v1,length=4513>",
                "##contig=<ID=chrUn_KI270582v1,length=6504>",
                "##contig=<ID=chrUn_KI270588v1,length=6158>",
                "##contig=<ID=chrUn_KI270593v1,length=3041>",
                "##contig=<ID=chrUn_KI270591v1,length=5796>",
                "##contig=<ID=chrUn_KI270330v1,length=1652>",
                "##contig=<ID=chrUn_KI270329v1,length=1040>",
                "##contig=<ID=chrUn_KI270334v1,length=1368>",
                "##contig=<ID=chrUn_KI270333v1,length=2699>",
                "##contig=<ID=chrUn_KI270335v1,length=1048>",
                "##contig=<ID=chrUn_KI270338v1,length=1428>",
                "##contig=<ID=chrUn_KI270340v1,length=1428>",
                "##contig=<ID=chrUn_KI270336v1,length=1026>",
                "##contig=<ID=chrUn_KI270337v1,length=1121>",
                "##contig=<ID=chrUn_KI270363v1,length=1803>",
                "##contig=<ID=chrUn_KI270364v1,length=2855>",
                "##contig=<ID=chrUn_KI270362v1,length=3530>",
                "##contig=<ID=chrUn_KI270366v1,length=8320>",
                "##contig=<ID=chrUn_KI270378v1,length=1048>",
                "##contig=<ID=chrUn_KI270379v1,length=1045>",
                "##contig=<ID=chrUn_KI270389v1,length=1298>",
                "##contig=<ID=chrUn_KI270390v1,length=2387>",
                "##contig=<ID=chrUn_KI270387v1,length=1537>",
                "##contig=<ID=chrUn_KI270395v1,length=1143>",
                "##contig=<ID=chrUn_KI270396v1,length=1880>",
                "##contig=<ID=chrUn_KI270388v1,length=1216>",
                "##contig=<ID=chrUn_KI270394v1,length=970>",
                "##contig=<ID=chrUn_KI270386v1,length=1788>",
                "##contig=<ID=chrUn_KI270391v1,length=1484>",
                "##contig=<ID=chrUn_KI270383v1,length=1750>",
                "##contig=<ID=chrUn_KI270393v1,length=1308>",
                "##contig=<ID=chrUn_KI270384v1,length=1658>",
                "##contig=<ID=chrUn_KI270392v1,length=971>",
                "##contig=<ID=chrUn_KI270381v1,length=1930>",
                "##contig=<ID=chrUn_KI270385v1,length=990>",
                "##contig=<ID=chrUn_KI270382v1,length=4215>",
                "##contig=<ID=chrUn_KI270376v1,length=1136>",
                "##contig=<ID=chrUn_KI270374v1,length=2656>",
                "##contig=<ID=chrUn_KI270372v1,length=1650>",
                "##contig=<ID=chrUn_KI270373v1,length=1451>",
                "##contig=<ID=chrUn_KI270375v1,length=2378>",
                "##contig=<ID=chrUn_KI270371v1,length=2805>",
                "##contig=<ID=chrUn_KI270448v1,length=7992>",
                "##contig=<ID=chrUn_KI270521v1,length=7642>",
                "##contig=<ID=chrUn_GL000195v1,length=182896>",
                "##contig=<ID=chrUn_GL000219v1,length=179198>",
                "##contig=<ID=chrUn_GL000220v1,length=161802>",
                "##contig=<ID=chrUn_GL000224v1,length=179693>",
                "##contig=<ID=chrUn_KI270741v1,length=157432>",
                "##contig=<ID=chrUn_GL000226v1,length=15008>",
                "##contig=<ID=chrUn_GL000213v1,length=164239>",
                "##contig=<ID=chrUn_KI270743v1,length=210658>",
                "##contig=<ID=chrUn_KI270744v1,length=168472>",
                "##contig=<ID=chrUn_KI270745v1,length=41891>",
                "##contig=<ID=chrUn_KI270746v1,length=66486>",
                "##contig=<ID=chrUn_KI270747v1,length=198735>",
                "##contig=<ID=chrUn_KI270748v1,length=93321>",
                "##contig=<ID=chrUn_KI270749v1,length=158759>",
                "##contig=<ID=chrUn_KI270750v1,length=148850>",
                "##contig=<ID=chrUn_KI270751v1,length=150742>",
                "##contig=<ID=chrUn_KI270752v1,length=27745>",
                "##contig=<ID=chrUn_KI270753v1,length=62944>",
                "##contig=<ID=chrUn_KI270754v1,length=40191>",
                "##contig=<ID=chrUn_KI270755v1,length=36723>",
                "##contig=<ID=chrUn_KI270756v1,length=79590>",
                "##contig=<ID=chrUn_KI270757v1,length=71251>",
                "##contig=<ID=chrUn_GL000214v1,length=137718>",
                "##contig=<ID=chrUn_KI270742v1,length=186739>",
                "##contig=<ID=chrUn_GL000216v2,length=176608>",
                "##contig=<ID=chrUn_GL000218v1,length=161147>",
                "##contig=<ID=chrEBV,length=171823>",
                "##ALT=<ID=INS,Description=\"Insertion\">",
                "##ALT=<ID=DEL,Description=\"Deletion\">",
                "##ALT=<ID=DUP,Description=\"Duplication\">",
                "##ALT=<ID=INV,Description=\"Inversion\">",
                "##ALT=<ID=BND,Description=\"Breakend; Translocation\">",
                "##FORMAT=<ID=GT,Number=1,Type=String,Description=\"Genotype\">",
                "##FORMAT=<ID=GQ,Number=1,Type=Integer,Description=\"Genotype quality\">",
                "##FORMAT=<ID=DR,Number=1,Type=Integer,Description=\"Number of reference reads\">",
                "##FORMAT=<ID=DV,Number=1,Type=Integer,Description=\"Number of variant reads\">",
                "##FORMAT=<ID=ID,Number=1,Type=String,Description=\"Individual sample SV ID for multi-sample output\">",
                "##FILTER=<ID=GT,Description=\"Genotype filter\">",
                "##FILTER=<ID=SUPPORT_MIN,Description=\"Minimum read support filter\">",
                "##FILTER=<ID=STDEV_POS,Description=\"SV Breakpoint standard deviation filter\">",
                "##FILTER=<ID=STDEV_LEN,Description=\"SV length standard deviation filter\">",
                "##FILTER=<ID=COV_MIN,Description=\"Minimum coverage filter\">",
                "##FILTER=<ID=COV_CHANGE,Description=\"Coverage change filter\">",
                "##FILTER=<ID=STRAND,Description=\"Strand support filter\">",
                "##FILTER=<ID=SVLEN_MIN,Description=\"SV length filter\">",
                "##FILTER=<ID=NM,Description=\"Alignment noise level filter\">",
                "##INFO=<ID=PRECISE,Number=0,Type=Flag,Description=\"Structural variation with precise breakpoints\">",
                "##INFO=<ID=IMPRECISE,Number=0,Type=Flag,Description=\"Structural variation with imprecise breakpoints\">",
                "##INFO=<ID=SVLEN,Number=1,Type=Integer,Description=\"Length of structural variation\">",
                "##INFO=<ID=SVTYPE,Number=1,Type=String,Description=\"Type of structural variation\">",
                "##INFO=<ID=CHR2,Number=1,Type=String,Description=\"Mate chromsome for BND SVs\">",
                "##INFO=<ID=SUPPORT,Number=1,Type=Integer,Description=\"Number of reads supporting the structural variation\">",
                "##INFO=<ID=SUPPORT_INLINE,Number=1,Type=Integer,Description=\"Number of reads supporting an INS/DEL SV (non-split events only)\">",
                "##INFO=<ID=SUPPORT_LONG,Number=1,Type=Integer,Description=\"Number of soft-clipped reads putatively supporting the long insertion SV\">",
                "##INFO=<ID=END,Number=1,Type=Integer,Description=\"End position of structural variation\">",
                "##INFO=<ID=STDEV_POS,Number=1,Type=Float,Description=\"Standard deviation of structural variation start position\">",
                "##INFO=<ID=STDEV_LEN,Number=1,Type=Float,Description=\"Standard deviation of structural variation length\">",
                "##INFO=<ID=COVERAGE,Number=.,Type=Float,Description=\"Coverages near upstream, start, center, end, downstream of structural variation\">",
                "##INFO=<ID=STRAND,Number=1,Type=String,Description=\"Strands of supporting reads for structural variant\">",
                "##INFO=<ID=AC,Number=.,Type=Integer,Description=\"Allele count, summed up over all samples\">",
                "##INFO=<ID=SUPP_VEC,Number=1,Type=String,Description=\"List of read support for all samples\">",
                "##INFO=<ID=CONSENSUS_SUPPORT,Number=1,Type=Integer,Description=\"Number of reads that support the generated insertion (INS) consensus sequence\">",
                "##INFO=<ID=RNAMES,Number=.,Type=String,Description=\"Names of supporting reads (if enabled with --output-rnames)\">",
                "##INFO=<ID=AF,Number=1,Type=Float,Description=\"Allele Frequency\">",
                "##INFO=<ID=NM,Number=.,Type=Float,Description=\"Mean number of query alignment length adjusted mismatches of supporting reads\">",
                "##INFO=<ID=PHASE,Number=.,Type=String,Description=\"Phasing information derived from supporting reads, represented as list of: HAPLOTYPE,PHASESET,HAPLOTYPE_SUPPORT,PHASESET_SUPPORT,HAPLOTYPE_FILTER,PHASESET_FILTER\">",
                "##bcftools_viewVersion=1.20+htslib-1.20"
            ],
            "fe2e9b5e8f54e993c262331759006346",
            [
                "versions.yml:md5,2188f00d20a376929f9f35f824e94667",
                "versions.yml:md5,572bfd042014333af194207291d12b95",
                "versions.yml:md5,589fd8607c7131f786d565deb2846f0c",
                "versions.yml:md5,ebb9b3d0bcc3aae3f54dfebd041e5cff"
            ]
        ],
        "meta": {
            "nf-test": "0.8.4",
            "nextflow": "24.04.3"
        },
        "timestamp": "2024-09-05T14:17:46.151263963"
    }
}
