# Supplementary material for: A national long-read sequencing study on chromosomal rearrangements uncovers hidden complexities
Source: Genome Res. 2024 Nov;34(11):1774–84. doi: 10.1101/gr.279510.124 (PMC11610602; doi:10.1101/gr.279510.124)
Supplement: Supplement 1 [file Supplemental_Code.zip › nallo-dev/subworkflows/local/call_svs/tests/nextflow.config]

process {
    withName: 'BCFTOOLS_MERGE' {
        ext.args = '--force-single --output-type z --no-version --write-index=tbi'
    }

    withName: 'REHEADER_SNIFFLES' {
        ext.prefix = { "${meta.id}_reheader" }
        ext.args2 = '--output-type z --write-index=tbi'
    }
}
