# Supplementary material for: A national long-read sequencing study on chromosomal rearrangements uncovers hidden complexities
Source: Genome Res. 2024 Nov;34(11):1774–84. doi: 10.1101/gr.279510.124 (PMC11610602; doi:10.1101/gr.279510.124)
Supplement: Supplement 1 [file Supplemental_Code.zip › nallo-dev/subworkflows/local/short_variant_calling/tests/main.nf.test.snap]

{
    "1 sample - 1 bed, fasta, fai, bed, []": {
        "content": [
            {
                "0": [
                    [
                        {
                            "id": "test",
                            "single_end": false
                        },
                        "test_norm_singlesample.bcf:md5,94d38d8fd3c50a7ede72a080fbd4992c"
                    ]
                ],
                "1": [
                    [
                        {
                            "id": "genome.bed",
                            "contains_affected": false
                        },
                        "genome.bed_norm_multisample.vcf.gz:md5,56d662f0a527803ae72e40625c01014b"
                    ]
                ],
                "2": [
                    [
                        {
                            "id": "genome.bed",
                            "contains_affected": false
                        },
                        "genome.bed_norm_multisample.vcf.gz.csi:md5,53e24fb59fef3bee6291c474e20200b9"
                    ]
                ],
                "3": [
                    "versions.yml:md5,0ca81f5e441a48c6c650a07c7045ed34",
                    "versions.yml:md5,13101c9283d4a82e859574b0a981311c",
                    "versions.yml:md5,77dbd5f16ae8b59d09563a07be6faa44",
                    "versions.yml:md5,7d9ebdfc24f293b07e70dd2d18f44022",
                    "versions.yml:md5,afe349eb9156445b91cacdcfaabcf43d",
                    "versions.yml:md5,dce103ef6b2f37c6844db8191418b9e6"
                ],
                "combined_bcf": [
                    [
                        {
                            "id": "genome.bed",
                            "contains_affected": false
                        },
                        "genome.bed_norm_multisample.vcf.gz:md5,56d662f0a527803ae72e40625c01014b"
                    ]
                ],
                "combined_csi": [
                    [
                        {
                            "id": "genome.bed",
                            "contains_affected": false
                        },
                        "genome.bed_norm_multisample.vcf.gz.csi:md5,53e24fb59fef3bee6291c474e20200b9"
                    ]
                ],
                "snp_calls_vcf": [
                    [
                        {
                            "id": "test",
                            "single_end": false
                        },
                        "test_norm_singlesample.bcf:md5,94d38d8fd3c50a7ede72a080fbd4992c"
                    ]
                ],
                "versions": [
                    "versions.yml:md5,0ca81f5e441a48c6c650a07c7045ed34",
                    "versions.yml:md5,13101c9283d4a82e859574b0a981311c",
                    "versions.yml:md5,77dbd5f16ae8b59d09563a07be6faa44",
                    "versions.yml:md5,7d9ebdfc24f293b07e70dd2d18f44022",
                    "versions.yml:md5,afe349eb9156445b91cacdcfaabcf43d",
                    "versions.yml:md5,dce103ef6b2f37c6844db8191418b9e6"
                ]
            }
        ],
        "meta": {
            "nf-test": "0.8.4",
            "nextflow": "24.04.3"
        },
        "timestamp": "2024-08-13T12:18:48.194341252"
    },
    "2 samples - 2 bed, fasta, fai, bed, [] - stub": {
        "content": [
            {
                "0": [
                    [
                        {
                            "id": "test",
                            "single_end": false
                        },
                        "test_norm_singlesample.bcf:md5,d41d8cd98f00b204e9800998ecf8427e"
                    ],
                    [
                        {
                            "id": "test2",
                            "single_end": false
                        },
                        "test2_norm_singlesample.bcf:md5,d41d8cd98f00b204e9800998ecf8427e"
                    ]
                ],
                "1": [
                    [
                        {
                            "id": "genome.bed",
                            "contains_affected": false
                        },
                        "genome.bed_norm_multisample.vcf.gz:md5,68b329da9893e34099c7d8ad5cb9c940"
                    ],
                    [
                        {
                            "id": "genome.multi_intervals.bed",
                            "contains_affected": false
                        },
                        "genome.multi_intervals.bed_norm_multisample.vcf.gz:md5,68b329da9893e34099c7d8ad5cb9c940"
                    ]
                ],
                "2": [
                    [
                        {
                            "id": "genome.bed",
                            "contains_affected": false
                        },
                        "genome.bed_norm_multisample.vcf.gz.csi:md5,d41d8cd98f00b204e9800998ecf8427e"
                    ],
                    [
                        {
                            "id": "genome.multi_intervals.bed",
                            "contains_affected": false
                        },
                        "genome.multi_intervals.bed_norm_multisample.vcf.gz.csi:md5,d41d8cd98f00b204e9800998ecf8427e"
                    ]
                ],
                "3": [
                    "versions.yml:md5,0ca81f5e441a48c6c650a07c7045ed34",
                    "versions.yml:md5,0ca81f5e441a48c6c650a07c7045ed34",
                    "versions.yml:md5,13101c9283d4a82e859574b0a981311c",
                    "versions.yml:md5,13101c9283d4a82e859574b0a981311c",
                    "versions.yml:md5,13101c9283d4a82e859574b0a981311c",
                    "versions.yml:md5,13101c9283d4a82e859574b0a981311c",
                    "versions.yml:md5,77dbd5f16ae8b59d09563a07be6faa44",
                    "versions.yml:md5,77dbd5f16ae8b59d09563a07be6faa44",
                    "versions.yml:md5,7d9ebdfc24f293b07e70dd2d18f44022",
                    "versions.yml:md5,7d9ebdfc24f293b07e70dd2d18f44022",
                    "versions.yml:md5,afe349eb9156445b91cacdcfaabcf43d",
                    "versions.yml:md5,afe349eb9156445b91cacdcfaabcf43d",
                    "versions.yml:md5,dce103ef6b2f37c6844db8191418b9e6",
                    "versions.yml:md5,dce103ef6b2f37c6844db8191418b9e6"
                ],
                "combined_bcf": [
                    [
                        {
                            "id": "genome.bed",
                            "contains_affected": false
                        },
                        "genome.bed_norm_multisample.vcf.gz:md5,68b329da9893e34099c7d8ad5cb9c940"
                    ],
                    [
                        {
                            "id": "genome.multi_intervals.bed",
                            "contains_affected": false
                        },
                        "genome.multi_intervals.bed_norm_multisample.vcf.gz:md5,68b329da9893e34099c7d8ad5cb9c940"
                    ]
                ],
                "combined_csi": [
                    [
                        {
                            "id": "genome.bed",
                            "contains_affected": false
                        },
                        "genome.bed_norm_multisample.vcf.gz.csi:md5,d41d8cd98f00b204e9800998ecf8427e"
                    ],
                    [
                        {
                            "id": "genome.multi_intervals.bed",
                            "contains_affected": false
                        },
                        "genome.multi_intervals.bed_norm_multisample.vcf.gz.csi:md5,d41d8cd98f00b204e9800998ecf8427e"
                    ]
                ],
                "snp_calls_vcf": [
                    [
                        {
                            "id": "test",
                            "single_end": false
                        },
                        "test_norm_singlesample.bcf:md5,d41d8cd98f00b204e9800998ecf8427e"
                    ],
                    [
                        {
                            "id": "test2",
                            "single_end": false
                        },
                        "test2_norm_singlesample.bcf:md5,d41d8cd98f00b204e9800998ecf8427e"
                    ]
                ],
                "versions": [
                    "versions.yml:md5,0ca81f5e441a48c6c650a07c7045ed34",
                    "versions.yml:md5,0ca81f5e441a48c6c650a07c7045ed34",
                    "versions.yml:md5,13101c9283d4a82e859574b0a981311c",
                    "versions.yml:md5,13101c9283d4a82e859574b0a981311c",
                    "versions.yml:md5,13101c9283d4a82e859574b0a981311c",
                    "versions.yml:md5,13101c9283d4a82e859574b0a981311c",
                    "versions.yml:md5,77dbd5f16ae8b59d09563a07be6faa44",
                    "versions.yml:md5,77dbd5f16ae8b59d09563a07be6faa44",
                    "versions.yml:md5,7d9ebdfc24f293b07e70dd2d18f44022",
                    "versions.yml:md5,7d9ebdfc24f293b07e70dd2d18f44022",
                    "versions.yml:md5,afe349eb9156445b91cacdcfaabcf43d",
                    "versions.yml:md5,afe349eb9156445b91cacdcfaabcf43d",
                    "versions.yml:md5,dce103ef6b2f37c6844db8191418b9e6",
                    "versions.yml:md5,dce103ef6b2f37c6844db8191418b9e6"
                ]
            }
        ],
        "meta": {
            "nf-test": "0.8.4",
            "nextflow": "24.04.3"
        },
        "timestamp": "2024-08-13T12:38:57.50673848"
    },
    "2 samples - 2 bed, fasta, fai, bed, par_bed - stub": {
        "content": [
            {
                "0": [
                    [
                        {
                            "id": "test",
                            "single_end": false
                        },
                        "test_norm_singlesample.bcf:md5,d41d8cd98f00b204e9800998ecf8427e"
                    ],
                    [
                        {
                            "id": "test2",
                            "single_end": false
                        },
                        "test2_norm_singlesample.bcf:md5,d41d8cd98f00b204e9800998ecf8427e"
                    ]
                ],
                "1": [
                    [
                        {
                            "id": "genome.bed",
                            "contains_affected": false
                        },
                        "genome.bed_norm_multisample.vcf.gz:md5,68b329da9893e34099c7d8ad5cb9c940"
                    ],
                    [
                        {
                            "id": "genome.multi_intervals.bed",
                            "contains_affected": false
                        },
                        "genome.multi_intervals.bed_norm_multisample.vcf.gz:md5,68b329da9893e34099c7d8ad5cb9c940"
                    ]
                ],
                "2": [
                    [
                        {
                            "id": "genome.bed",
                            "contains_affected": false
                        },
                        "genome.bed_norm_multisample.vcf.gz.csi:md5,d41d8cd98f00b204e9800998ecf8427e"
                    ],
                    [
                        {
                            "id": "genome.multi_intervals.bed",
                            "contains_affected": false
                        },
                        "genome.multi_intervals.bed_norm_multisample.vcf.gz.csi:md5,d41d8cd98f00b204e9800998ecf8427e"
                    ]
                ],
                "3": [
                    "versions.yml:md5,0ca81f5e441a48c6c650a07c7045ed34",
                    "versions.yml:md5,0ca81f5e441a48c6c650a07c7045ed34",
                    "versions.yml:md5,13101c9283d4a82e859574b0a981311c",
                    "versions.yml:md5,13101c9283d4a82e859574b0a981311c",
                    "versions.yml:md5,13101c9283d4a82e859574b0a981311c",
                    "versions.yml:md5,13101c9283d4a82e859574b0a981311c",
                    "versions.yml:md5,77dbd5f16ae8b59d09563a07be6faa44",
                    "versions.yml:md5,77dbd5f16ae8b59d09563a07be6faa44",
                    "versions.yml:md5,7d9ebdfc24f293b07e70dd2d18f44022",
                    "versions.yml:md5,7d9ebdfc24f293b07e70dd2d18f44022",
                    "versions.yml:md5,afe349eb9156445b91cacdcfaabcf43d",
                    "versions.yml:md5,afe349eb9156445b91cacdcfaabcf43d",
                    "versions.yml:md5,dce103ef6b2f37c6844db8191418b9e6",
                    "versions.yml:md5,dce103ef6b2f37c6844db8191418b9e6"
                ],
                "combined_bcf": [
                    [
                        {
                            "id": "genome.bed",
                            "contains_affected": false
                        },
                        "genome.bed_norm_multisample.vcf.gz:md5,68b329da9893e34099c7d8ad5cb9c940"
                    ],
                    [
                        {
                            "id": "genome.multi_intervals.bed",
                            "contains_affected": false
                        },
                        "genome.multi_intervals.bed_norm_multisample.vcf.gz:md5,68b329da9893e34099c7d8ad5cb9c940"
                    ]
                ],
                "combined_csi": [
                    [
                        {
                            "id": "genome.bed",
                            "contains_affected": false
                        },
                        "genome.bed_norm_multisample.vcf.gz.csi:md5,d41d8cd98f00b204e9800998ecf8427e"
                    ],
                    [
                        {
                            "id": "genome.multi_intervals.bed",
                            "contains_affected": false
                        },
                        "genome.multi_intervals.bed_norm_multisample.vcf.gz.csi:md5,d41d8cd98f00b204e9800998ecf8427e"
                    ]
                ],
                "snp_calls_vcf": [
                    [
                        {
                            "id": "test",
                            "single_end": false
                        },
                        "test_norm_singlesample.bcf:md5,d41d8cd98f00b204e9800998ecf8427e"
                    ],
                    [
                        {
                            "id": "test2",
                            "single_end": false
                        },
                        "test2_norm_singlesample.bcf:md5,d41d8cd98f00b204e9800998ecf8427e"
                    ]
                ],
                "versions": [
                    "versions.yml:md5,0ca81f5e441a48c6c650a07c7045ed34",
                    "versions.yml:md5,0ca81f5e441a48c6c650a07c7045ed34",
                    "versions.yml:md5,13101c9283d4a82e859574b0a981311c",
                    "versions.yml:md5,13101c9283d4a82e859574b0a981311c",
                    "versions.yml:md5,13101c9283d4a82e859574b0a981311c",
                    "versions.yml:md5,13101c9283d4a82e859574b0a981311c",
                    "versions.yml:md5,77dbd5f16ae8b59d09563a07be6faa44",
                    "versions.yml:md5,77dbd5f16ae8b59d09563a07be6faa44",
                    "versions.yml:md5,7d9ebdfc24f293b07e70dd2d18f44022",
                    "versions.yml:md5,7d9ebdfc24f293b07e70dd2d18f44022",
                    "versions.yml:md5,afe349eb9156445b91cacdcfaabcf43d",
                    "versions.yml:md5,afe349eb9156445b91cacdcfaabcf43d",
                    "versions.yml:md5,dce103ef6b2f37c6844db8191418b9e6",
                    "versions.yml:md5,dce103ef6b2f37c6844db8191418b9e6"
                ]
            }
        ],
        "meta": {
            "nf-test": "0.8.4",
            "nextflow": "24.04.3"
        },
        "timestamp": "2024-08-13T12:39:09.239296314"
    },
    "1 sample - 1 bed, fasta, fai, bed, [] - stub": {
        "content": [
            {
                "0": [
                    [
                        {
                            "id": "test",
                            "single_end": false
                        },
                        "test_norm_singlesample.bcf:md5,d41d8cd98f00b204e9800998ecf8427e"
                    ]
                ],
                "1": [
                    [
                        {
                            "id": "genome.bed",
                            "contains_affected": false
                        },
                        "genome.bed_norm_multisample.vcf.gz:md5,68b329da9893e34099c7d8ad5cb9c940"
                    ]
                ],
                "2": [
                    [
                        {
                            "id": "genome.bed",
                            "contains_affected": false
                        },
                        "genome.bed_norm_multisample.vcf.gz.csi:md5,d41d8cd98f00b204e9800998ecf8427e"
                    ]
                ],
                "3": [
                    "versions.yml:md5,0ca81f5e441a48c6c650a07c7045ed34",
                    "versions.yml:md5,13101c9283d4a82e859574b0a981311c",
                    "versions.yml:md5,77dbd5f16ae8b59d09563a07be6faa44",
                    "versions.yml:md5,7d9ebdfc24f293b07e70dd2d18f44022",
                    "versions.yml:md5,afe349eb9156445b91cacdcfaabcf43d",
                    "versions.yml:md5,dce103ef6b2f37c6844db8191418b9e6"
                ],
                "combined_bcf": [
                    [
                        {
                            "id": "genome.bed",
                            "contains_affected": false
                        },
                        "genome.bed_norm_multisample.vcf.gz:md5,68b329da9893e34099c7d8ad5cb9c940"
                    ]
                ],
                "combined_csi": [
                    [
                        {
                            "id": "genome.bed",
                            "contains_affected": false
                        },
                        "genome.bed_norm_multisample.vcf.gz.csi:md5,d41d8cd98f00b204e9800998ecf8427e"
                    ]
                ],
                "snp_calls_vcf": [
                    [
                        {
                            "id": "test",
                            "single_end": false
                        },
                        "test_norm_singlesample.bcf:md5,d41d8cd98f00b204e9800998ecf8427e"
                    ]
                ],
                "versions": [
                    "versions.yml:md5,0ca81f5e441a48c6c650a07c7045ed34",
                    "versions.yml:md5,13101c9283d4a82e859574b0a981311c",
                    "versions.yml:md5,77dbd5f16ae8b59d09563a07be6faa44",
                    "versions.yml:md5,7d9ebdfc24f293b07e70dd2d18f44022",
                    "versions.yml:md5,afe349eb9156445b91cacdcfaabcf43d",
                    "versions.yml:md5,dce103ef6b2f37c6844db8191418b9e6"
                ]
            }
        ],
        "meta": {
            "nf-test": "0.8.4",
            "nextflow": "24.04.3"
        },
        "timestamp": "2024-08-13T12:20:26.146017974"
    },
    "2 samples - 2 bed, fasta, fai, bed, []": {
        "content": [
            {
                "0": [
                    [
                        {
                            "id": "test",
                            "single_end": false
                        },
                        "test_norm_singlesample.bcf:md5,f978f9f75d4892499156218a300fd246"
                    ],
                    [
                        {
                            "id": "test2",
                            "single_end": false
                        },
                        "test2_norm_singlesample.bcf:md5,562e4ab7cea09c4f296550784e02ca84"
                    ]
                ],
                "1": [
                    [
                        {
                            "id": "genome.bed",
                            "contains_affected": false
                        },
                        "genome.bed_norm_multisample.vcf.gz:md5,ec12cca4d6849a5f47823331c4b9a8f3"
                    ],
                    [
                        {
                            "id": "genome.multi_intervals.bed",
                            "contains_affected": false
                        },
                        "genome.multi_intervals.bed_norm_multisample.vcf.gz:md5,ec12cca4d6849a5f47823331c4b9a8f3"
                    ]
                ],
                "2": [
                    [
                        {
                            "id": "genome.bed",
                            "contains_affected": false
                        },
                        "genome.bed_norm_multisample.vcf.gz.csi:md5,12d9802de9b9e071408e526930050626"
                    ],
                    [
                        {
                            "id": "genome.multi_intervals.bed",
                            "contains_affected": false
                        },
                        "genome.multi_intervals.bed_norm_multisample.vcf.gz.csi:md5,12d9802de9b9e071408e526930050626"
                    ]
                ],
                "3": [
                    "versions.yml:md5,0ca81f5e441a48c6c650a07c7045ed34",
                    "versions.yml:md5,0ca81f5e441a48c6c650a07c7045ed34",
                    "versions.yml:md5,13101c9283d4a82e859574b0a981311c",
                    "versions.yml:md5,13101c9283d4a82e859574b0a981311c",
                    "versions.yml:md5,13101c9283d4a82e859574b0a981311c",
                    "versions.yml:md5,13101c9283d4a82e859574b0a981311c",
                    "versions.yml:md5,77dbd5f16ae8b59d09563a07be6faa44",
                    "versions.yml:md5,77dbd5f16ae8b59d09563a07be6faa44",
                    "versions.yml:md5,7d9ebdfc24f293b07e70dd2d18f44022",
                    "versions.yml:md5,7d9ebdfc24f293b07e70dd2d18f44022",
                    "versions.yml:md5,afe349eb9156445b91cacdcfaabcf43d",
                    "versions.yml:md5,afe349eb9156445b91cacdcfaabcf43d",
                    "versions.yml:md5,dce103ef6b2f37c6844db8191418b9e6",
                    "versions.yml:md5,dce103ef6b2f37c6844db8191418b9e6"
                ],
                "combined_bcf": [
                    [
                        {
                            "id": "genome.bed",
                            "contains_affected": false
                        },
                        "genome.bed_norm_multisample.vcf.gz:md5,ec12cca4d6849a5f47823331c4b9a8f3"
                    ],
                    [
                        {
                            "id": "genome.multi_intervals.bed",
                            "contains_affected": false
                        },
                        "genome.multi_intervals.bed_norm_multisample.vcf.gz:md5,ec12cca4d6849a5f47823331c4b9a8f3"
                    ]
                ],
                "combined_csi": [
                    [
                        {
                            "id": "genome.bed",
                            "contains_affected": false
                        },
                        "genome.bed_norm_multisample.vcf.gz.csi:md5,12d9802de9b9e071408e526930050626"
                    ],
                    [
                        {
                            "id": "genome.multi_intervals.bed",
                            "contains_affected": false
                        },
                        "genome.multi_intervals.bed_norm_multisample.vcf.gz.csi:md5,12d9802de9b9e071408e526930050626"
                    ]
                ],
                "snp_calls_vcf": [
                    [
                        {
                            "id": "test",
                            "single_end": false
                        },
                        "test_norm_singlesample.bcf:md5,f978f9f75d4892499156218a300fd246"
                    ],
                    [
                        {
                            "id": "test2",
                            "single_end": false
                        },
                        "test2_norm_singlesample.bcf:md5,562e4ab7cea09c4f296550784e02ca84"
                    ]
                ],
                "versions": [
                    "versions.yml:md5,0ca81f5e441a48c6c650a07c7045ed34",
                    "versions.yml:md5,0ca81f5e441a48c6c650a07c7045ed34",
                    "versions.yml:md5,13101c9283d4a82e859574b0a981311c",
                    "versions.yml:md5,13101c9283d4a82e859574b0a981311c",
                    "versions.yml:md5,13101c9283d4a82e859574b0a981311c",
                    "versions.yml:md5,13101c9283d4a82e859574b0a981311c",
                    "versions.yml:md5,77dbd5f16ae8b59d09563a07be6faa44",
                    "versions.yml:md5,77dbd5f16ae8b59d09563a07be6faa44",
                    "versions.yml:md5,7d9ebdfc24f293b07e70dd2d18f44022",
                    "versions.yml:md5,7d9ebdfc24f293b07e70dd2d18f44022",
                    "versions.yml:md5,afe349eb9156445b91cacdcfaabcf43d",
                    "versions.yml:md5,afe349eb9156445b91cacdcfaabcf43d",
                    "versions.yml:md5,dce103ef6b2f37c6844db8191418b9e6",
                    "versions.yml:md5,dce103ef6b2f37c6844db8191418b9e6"
                ]
            }
        ],
        "meta": {
            "nf-test": "0.8.4",
            "nextflow": "24.04.3"
        },
        "timestamp": "2024-08-13T12:37:29.720749753"
    },
    "1 sample - 1 bed, fasta, fai, [], []": {
        "content": [
            {
                "0": [
                    [
                        {
                            "id": "test",
                            "single_end": false
                        },
                        "test_norm_singlesample.bcf:md5,94d38d8fd3c50a7ede72a080fbd4992c"
                    ]
                ],
                "1": [
                    [
                        {
                            "id": "genome.bed",
                            "contains_affected": false
                        },
                        "genome.bed_norm_multisample.vcf.gz:md5,56d662f0a527803ae72e40625c01014b"
                    ]
                ],
                "2": [
                    [
                        {
                            "id": "genome.bed",
                            "contains_affected": false
                        },
                        "genome.bed_norm_multisample.vcf.gz.csi:md5,53e24fb59fef3bee6291c474e20200b9"
                    ]
                ],
                "3": [
                    "versions.yml:md5,0ca81f5e441a48c6c650a07c7045ed34",
                    "versions.yml:md5,13101c9283d4a82e859574b0a981311c",
                    "versions.yml:md5,77dbd5f16ae8b59d09563a07be6faa44",
                    "versions.yml:md5,7d9ebdfc24f293b07e70dd2d18f44022",
                    "versions.yml:md5,afe349eb9156445b91cacdcfaabcf43d",
                    "versions.yml:md5,dce103ef6b2f37c6844db8191418b9e6"
                ],
                "combined_bcf": [
                    [
                        {
                            "id": "genome.bed",
                            "contains_affected": false
                        },
                        "genome.bed_norm_multisample.vcf.gz:md5,56d662f0a527803ae72e40625c01014b"
                    ]
                ],
                "combined_csi": [
                    [
                        {
                            "id": "genome.bed",
                            "contains_affected": false
                        },
                        "genome.bed_norm_multisample.vcf.gz.csi:md5,53e24fb59fef3bee6291c474e20200b9"
                    ]
                ],
                "snp_calls_vcf": [
                    [
                        {
                            "id": "test",
                            "single_end": false
                        },
                        "test_norm_singlesample.bcf:md5,94d38d8fd3c50a7ede72a080fbd4992c"
                    ]
                ],
                "versions": [
                    "versions.yml:md5,0ca81f5e441a48c6c650a07c7045ed34",
                    "versions.yml:md5,13101c9283d4a82e859574b0a981311c",
                    "versions.yml:md5,77dbd5f16ae8b59d09563a07be6faa44",
                    "versions.yml:md5,7d9ebdfc24f293b07e70dd2d18f44022",
                    "versions.yml:md5,afe349eb9156445b91cacdcfaabcf43d",
                    "versions.yml:md5,dce103ef6b2f37c6844db8191418b9e6"
                ]
            }
        ],
        "meta": {
            "nf-test": "0.8.4",
            "nextflow": "24.04.3"
        },
        "timestamp": "2024-08-13T12:18:20.527237885"
    },
    "1 sample - 2 bed, fasta, fai, bed, [] - stub": {
        "content": [
            {
                "0": [
                    [
                        {
                            "id": "test",
                            "single_end": false
                        },
                        "test_norm_singlesample.bcf:md5,d41d8cd98f00b204e9800998ecf8427e"
                    ]
                ],
                "1": [
                    [
                        {
                            "id": "genome.bed",
                            "contains_affected": false
                        },
                        "genome.bed_norm_multisample.vcf.gz:md5,68b329da9893e34099c7d8ad5cb9c940"
                    ],
                    [
                        {
                            "id": "genome.multi_intervals.bed",
                            "contains_affected": false
                        },
                        "genome.multi_intervals.bed_norm_multisample.vcf.gz:md5,68b329da9893e34099c7d8ad5cb9c940"
                    ]
                ],
                "2": [
                    [
                        {
                            "id": "genome.bed",
                            "contains_affected": false
                        },
                        "genome.bed_norm_multisample.vcf.gz.csi:md5,d41d8cd98f00b204e9800998ecf8427e"
                    ],
                    [
                        {
                            "id": "genome.multi_intervals.bed",
                            "contains_affected": false
                        },
                        "genome.multi_intervals.bed_norm_multisample.vcf.gz.csi:md5,d41d8cd98f00b204e9800998ecf8427e"
                    ]
                ],
                "3": [
                    "versions.yml:md5,0ca81f5e441a48c6c650a07c7045ed34",
                    "versions.yml:md5,0ca81f5e441a48c6c650a07c7045ed34",
                    "versions.yml:md5,13101c9283d4a82e859574b0a981311c",
                    "versions.yml:md5,13101c9283d4a82e859574b0a981311c",
                    "versions.yml:md5,77dbd5f16ae8b59d09563a07be6faa44",
                    "versions.yml:md5,7d9ebdfc24f293b07e70dd2d18f44022",
                    "versions.yml:md5,afe349eb9156445b91cacdcfaabcf43d",
                    "versions.yml:md5,afe349eb9156445b91cacdcfaabcf43d",
                    "versions.yml:md5,dce103ef6b2f37c6844db8191418b9e6",
                    "versions.yml:md5,dce103ef6b2f37c6844db8191418b9e6"
                ],
                "combined_bcf": [
                    [
                        {
                            "id": "genome.bed",
                            "contains_affected": false
                        },
                        "genome.bed_norm_multisample.vcf.gz:md5,68b329da9893e34099c7d8ad5cb9c940"
                    ],
                    [
                        {
                            "id": "genome.multi_intervals.bed",
                            "contains_affected": false
                        },
                        "genome.multi_intervals.bed_norm_multisample.vcf.gz:md5,68b329da9893e34099c7d8ad5cb9c940"
                    ]
                ],
                "combined_csi": [
                    [
                        {
                            "id": "genome.bed",
                            "contains_affected": false
                        },
                        "genome.bed_norm_multisample.vcf.gz.csi:md5,d41d8cd98f00b204e9800998ecf8427e"
                    ],
                    [
                        {
                            "id": "genome.multi_intervals.bed",
                            "contains_affected": false
                        },
                        "genome.multi_intervals.bed_norm_multisample.vcf.gz.csi:md5,d41d8cd98f00b204e9800998ecf8427e"
                    ]
                ],
                "snp_calls_vcf": [
                    [
                        {
                            "id": "test",
                            "single_end": false
                        },
                        "test_norm_singlesample.bcf:md5,d41d8cd98f00b204e9800998ecf8427e"
                    ]
                ],
                "versions": [
                    "versions.yml:md5,0ca81f5e441a48c6c650a07c7045ed34",
                    "versions.yml:md5,0ca81f5e441a48c6c650a07c7045ed34",
                    "versions.yml:md5,13101c9283d4a82e859574b0a981311c",
                    "versions.yml:md5,13101c9283d4a82e859574b0a981311c",
                    "versions.yml:md5,77dbd5f16ae8b59d09563a07be6faa44",
                    "versions.yml:md5,7d9ebdfc24f293b07e70dd2d18f44022",
                    "versions.yml:md5,afe349eb9156445b91cacdcfaabcf43d",
                    "versions.yml:md5,afe349eb9156445b91cacdcfaabcf43d",
                    "versions.yml:md5,dce103ef6b2f37c6844db8191418b9e6",
                    "versions.yml:md5,dce103ef6b2f37c6844db8191418b9e6"
                ]
            }
        ],
        "meta": {
            "nf-test": "0.8.4",
            "nextflow": "24.04.3"
        },
        "timestamp": "2024-08-13T12:38:45.950944715"
    },
    "2 samples - 2 bed, fasta, fai, bed, par_bed": {
        "content": [
            {
                "0": [
                    [
                        {
                            "id": "test",
                            "single_end": false
                        },
                        "test_norm_singlesample.bcf:md5,f978f9f75d4892499156218a300fd246"
                    ],
                    [
                        {
                            "id": "test2",
                            "single_end": false
                        },
                        "test2_norm_singlesample.bcf:md5,562e4ab7cea09c4f296550784e02ca84"
                    ]
                ],
                "1": [
                    [
                        {
                            "id": "genome.bed",
                            "contains_affected": false
                        },
                        "genome.bed_norm_multisample.vcf.gz:md5,ec12cca4d6849a5f47823331c4b9a8f3"
                    ],
                    [
                        {
                            "id": "genome.multi_intervals.bed",
                            "contains_affected": false
                        },
                        "genome.multi_intervals.bed_norm_multisample.vcf.gz:md5,ec12cca4d6849a5f47823331c4b9a8f3"
                    ]
                ],
                "2": [
                    [
                        {
                            "id": "genome.bed",
                            "contains_affected": false
                        },
                        "genome.bed_norm_multisample.vcf.gz.csi:md5,12d9802de9b9e071408e526930050626"
                    ],
                    [
                        {
                            "id": "genome.multi_intervals.bed",
                            "contains_affected": false
                        },
                        "genome.multi_intervals.bed_norm_multisample.vcf.gz.csi:md5,12d9802de9b9e071408e526930050626"
                    ]
                ],
                "3": [
                    "versions.yml:md5,0ca81f5e441a48c6c650a07c7045ed34",
                    "versions.yml:md5,0ca81f5e441a48c6c650a07c7045ed34",
                    "versions.yml:md5,13101c9283d4a82e859574b0a981311c",
                    "versions.yml:md5,13101c9283d4a82e859574b0a981311c",
                    "versions.yml:md5,13101c9283d4a82e859574b0a981311c",
                    "versions.yml:md5,13101c9283d4a82e859574b0a981311c",
                    "versions.yml:md5,77dbd5f16ae8b59d09563a07be6faa44",
                    "versions.yml:md5,77dbd5f16ae8b59d09563a07be6faa44",
                    "versions.yml:md5,7d9ebdfc24f293b07e70dd2d18f44022",
                    "versions.yml:md5,7d9ebdfc24f293b07e70dd2d18f44022",
                    "versions.yml:md5,afe349eb9156445b91cacdcfaabcf43d",
                    "versions.yml:md5,afe349eb9156445b91cacdcfaabcf43d",
                    "versions.yml:md5,dce103ef6b2f37c6844db8191418b9e6",
                    "versions.yml:md5,dce103ef6b2f37c6844db8191418b9e6"
                ],
                "combined_bcf": [
                    [
                        {
                            "id": "genome.bed",
                            "contains_affected": false
                        },
                        "genome.bed_norm_multisample.vcf.gz:md5,ec12cca4d6849a5f47823331c4b9a8f3"
                    ],
                    [
                        {
                            "id": "genome.multi_intervals.bed",
                            "contains_affected": false
                        },
                        "genome.multi_intervals.bed_norm_multisample.vcf.gz:md5,ec12cca4d6849a5f47823331c4b9a8f3"
                    ]
                ],
                "combined_csi": [
                    [
                        {
                            "id": "genome.bed",
                            "contains_affected": false
                        },
                        "genome.bed_norm_multisample.vcf.gz.csi:md5,12d9802de9b9e071408e526930050626"
                    ],
                    [
                        {
                            "id": "genome.multi_intervals.bed",
                            "contains_affected": false
                        },
                        "genome.multi_intervals.bed_norm_multisample.vcf.gz.csi:md5,12d9802de9b9e071408e526930050626"
                    ]
                ],
                "snp_calls_vcf": [
                    [
                        {
                            "id": "test",
                            "single_end": false
                        },
                        "test_norm_singlesample.bcf:md5,f978f9f75d4892499156218a300fd246"
                    ],
                    [
                        {
                            "id": "test2",
                            "single_end": false
                        },
                        "test2_norm_singlesample.bcf:md5,562e4ab7cea09c4f296550784e02ca84"
                    ]
                ],
                "versions": [
                    "versions.yml:md5,0ca81f5e441a48c6c650a07c7045ed34",
                    "versions.yml:md5,0ca81f5e441a48c6c650a07c7045ed34",
                    "versions.yml:md5,13101c9283d4a82e859574b0a981311c",
                    "versions.yml:md5,13101c9283d4a82e859574b0a981311c",
                    "versions.yml:md5,13101c9283d4a82e859574b0a981311c",
                    "versions.yml:md5,13101c9283d4a82e859574b0a981311c",
                    "versions.yml:md5,77dbd5f16ae8b59d09563a07be6faa44",
                    "versions.yml:md5,77dbd5f16ae8b59d09563a07be6faa44",
                    "versions.yml:md5,7d9ebdfc24f293b07e70dd2d18f44022",
                    "versions.yml:md5,7d9ebdfc24f293b07e70dd2d18f44022",
                    "versions.yml:md5,afe349eb9156445b91cacdcfaabcf43d",
                    "versions.yml:md5,afe349eb9156445b91cacdcfaabcf43d",
                    "versions.yml:md5,dce103ef6b2f37c6844db8191418b9e6",
                    "versions.yml:md5,dce103ef6b2f37c6844db8191418b9e6"
                ]
            }
        ],
        "meta": {
            "nf-test": "0.8.4",
            "nextflow": "24.04.3"
        },
        "timestamp": "2024-08-13T12:40:41.412678218"
    },
    "1 sample - no bed, fasta, fai, [], []": {
        "content": [
            {
                "0": [
                    [
                        {
                            "id": "test",
                            "single_end": false
                        },
                        "test_norm_singlesample.bcf:md5,94d38d8fd3c50a7ede72a080fbd4992c"
                    ]
                ],
                "1": [
                    [
                        {
                            "id": [
                                
                            ],
                            "contains_affected": false
                        },
                        "[]_norm_multisample.vcf.gz:md5,56d662f0a527803ae72e40625c01014b"
                    ]
                ],
                "2": [
                    [
                        {
                            "id": [
                                
                            ],
                            "contains_affected": false
                        },
                        "[]_norm_multisample.vcf.gz.csi:md5,53e24fb59fef3bee6291c474e20200b9"
                    ]
                ],
                "3": [
                    "versions.yml:md5,0ca81f5e441a48c6c650a07c7045ed34",
                    "versions.yml:md5,13101c9283d4a82e859574b0a981311c",
                    "versions.yml:md5,77dbd5f16ae8b59d09563a07be6faa44",
                    "versions.yml:md5,7d9ebdfc24f293b07e70dd2d18f44022",
                    "versions.yml:md5,afe349eb9156445b91cacdcfaabcf43d",
                    "versions.yml:md5,dce103ef6b2f37c6844db8191418b9e6"
                ],
                "combined_bcf": [
                    [
                        {
                            "id": [
                                
                            ],
                            "contains_affected": false
                        },
                        "[]_norm_multisample.vcf.gz:md5,56d662f0a527803ae72e40625c01014b"
                    ]
                ],
                "combined_csi": [
                    [
                        {
                            "id": [
                                
                            ],
                            "contains_affected": false
                        },
                        "[]_norm_multisample.vcf.gz.csi:md5,53e24fb59fef3bee6291c474e20200b9"
                    ]
                ],
                "snp_calls_vcf": [
                    [
                        {
                            "id": "test",
                            "single_end": false
                        },
                        "test_norm_singlesample.bcf:md5,94d38d8fd3c50a7ede72a080fbd4992c"
                    ]
                ],
                "versions": [
                    "versions.yml:md5,0ca81f5e441a48c6c650a07c7045ed34",
                    "versions.yml:md5,13101c9283d4a82e859574b0a981311c",
                    "versions.yml:md5,77dbd5f16ae8b59d09563a07be6faa44",
                    "versions.yml:md5,7d9ebdfc24f293b07e70dd2d18f44022",
                    "versions.yml:md5,afe349eb9156445b91cacdcfaabcf43d",
                    "versions.yml:md5,dce103ef6b2f37c6844db8191418b9e6"
                ]
            }
        ],
        "meta": {
            "nf-test": "0.8.4",
            "nextflow": "24.04.3"
        },
        "timestamp": "2024-08-13T12:17:52.991579386"
    },
    "1 sample - 2 bed, fasta, fai, bed, []": {
        "content": [
            {
                "0": [
                    [
                        {
                            "id": "test",
                            "single_end": false
                        },
                        "test_norm_singlesample.bcf:md5,f978f9f75d4892499156218a300fd246"
                    ]
                ],
                "1": [
                    [
                        {
                            "id": "genome.bed",
                            "contains_affected": false
                        },
                        "genome.bed_norm_multisample.vcf.gz:md5,56d662f0a527803ae72e40625c01014b"
                    ],
                    [
                        {
                            "id": "genome.multi_intervals.bed",
                            "contains_affected": false
                        },
                        "genome.multi_intervals.bed_norm_multisample.vcf.gz:md5,56d662f0a527803ae72e40625c01014b"
                    ]
                ],
                "2": [
                    [
                        {
                            "id": "genome.bed",
                            "contains_affected": false
                        },
                        "genome.bed_norm_multisample.vcf.gz.csi:md5,53e24fb59fef3bee6291c474e20200b9"
                    ],
                    [
                        {
                            "id": "genome.multi_intervals.bed",
                            "contains_affected": false
                        },
                        "genome.multi_intervals.bed_norm_multisample.vcf.gz.csi:md5,53e24fb59fef3bee6291c474e20200b9"
                    ]
                ],
                "3": [
                    "versions.yml:md5,0ca81f5e441a48c6c650a07c7045ed34",
                    "versions.yml:md5,0ca81f5e441a48c6c650a07c7045ed34",
                    "versions.yml:md5,13101c9283d4a82e859574b0a981311c",
                    "versions.yml:md5,13101c9283d4a82e859574b0a981311c",
                    "versions.yml:md5,77dbd5f16ae8b59d09563a07be6faa44",
                    "versions.yml:md5,7d9ebdfc24f293b07e70dd2d18f44022",
                    "versions.yml:md5,afe349eb9156445b91cacdcfaabcf43d",
                    "versions.yml:md5,afe349eb9156445b91cacdcfaabcf43d",
                    "versions.yml:md5,dce103ef6b2f37c6844db8191418b9e6",
                    "versions.yml:md5,dce103ef6b2f37c6844db8191418b9e6"
                ],
                "combined_bcf": [
                    [
                        {
                            "id": "genome.bed",
                            "contains_affected": false
                        },
                        "genome.bed_norm_multisample.vcf.gz:md5,56d662f0a527803ae72e40625c01014b"
                    ],
                    [
                        {
                            "id": "genome.multi_intervals.bed",
                            "contains_affected": false
                        },
                        "genome.multi_intervals.bed_norm_multisample.vcf.gz:md5,56d662f0a527803ae72e40625c01014b"
                    ]
                ],
                "combined_csi": [
                    [
                        {
                            "id": "genome.bed",
                            "contains_affected": false
                        },
                        "genome.bed_norm_multisample.vcf.gz.csi:md5,53e24fb59fef3bee6291c474e20200b9"
                    ],
                    [
                        {
                            "id": "genome.multi_intervals.bed",
                            "contains_affected": false
                        },
                        "genome.multi_intervals.bed_norm_multisample.vcf.gz.csi:md5,53e24fb59fef3bee6291c474e20200b9"
                    ]
                ],
                "snp_calls_vcf": [
                    [
                        {
                            "id": "test",
                            "single_end": false
                        },
                        "test_norm_singlesample.bcf:md5,f978f9f75d4892499156218a300fd246"
                    ]
                ],
                "versions": [
                    "versions.yml:md5,0ca81f5e441a48c6c650a07c7045ed34",
                    "versions.yml:md5,0ca81f5e441a48c6c650a07c7045ed34",
                    "versions.yml:md5,13101c9283d4a82e859574b0a981311c",
                    "versions.yml:md5,13101c9283d4a82e859574b0a981311c",
                    "versions.yml:md5,77dbd5f16ae8b59d09563a07be6faa44",
                    "versions.yml:md5,7d9ebdfc24f293b07e70dd2d18f44022",
                    "versions.yml:md5,afe349eb9156445b91cacdcfaabcf43d",
                    "versions.yml:md5,afe349eb9156445b91cacdcfaabcf43d",
                    "versions.yml:md5,dce103ef6b2f37c6844db8191418b9e6",
                    "versions.yml:md5,dce103ef6b2f37c6844db8191418b9e6"
                ]
            }
        ],
        "meta": {
            "nf-test": "0.8.4",
            "nextflow": "24.04.3"
        },
        "timestamp": "2024-08-13T12:36:53.97901474"
    },
    "1 sample - no bed, fasta, fai, [], [] - stub": {
        "content": [
            {
                "0": [
                    [
                        {
                            "id": "test",
                            "single_end": false
                        },
                        "test_norm_singlesample.bcf:md5,d41d8cd98f00b204e9800998ecf8427e"
                    ]
                ],
                "1": [
                    [
                        {
                            "id": [
                                
                            ],
                            "contains_affected": false
                        },
                        "[]_norm_multisample.vcf.gz:md5,68b329da9893e34099c7d8ad5cb9c940"
                    ]
                ],
                "2": [
                    [
                        {
                            "id": [
                                
                            ],
                            "contains_affected": false
                        },
                        "[]_norm_multisample.vcf.gz.csi:md5,d41d8cd98f00b204e9800998ecf8427e"
                    ]
                ],
                "3": [
                    "versions.yml:md5,0ca81f5e441a48c6c650a07c7045ed34",
                    "versions.yml:md5,13101c9283d4a82e859574b0a981311c",
                    "versions.yml:md5,77dbd5f16ae8b59d09563a07be6faa44",
                    "versions.yml:md5,7d9ebdfc24f293b07e70dd2d18f44022",
                    "versions.yml:md5,afe349eb9156445b91cacdcfaabcf43d",
                    "versions.yml:md5,dce103ef6b2f37c6844db8191418b9e6"
                ],
                "combined_bcf": [
                    [
                        {
                            "id": [
                                
                            ],
                            "contains_affected": false
                        },
                        "[]_norm_multisample.vcf.gz:md5,68b329da9893e34099c7d8ad5cb9c940"
                    ]
                ],
                "combined_csi": [
                    [
                        {
                            "id": [
                                
                            ],
                            "contains_affected": false
                        },
                        "[]_norm_multisample.vcf.gz.csi:md5,d41d8cd98f00b204e9800998ecf8427e"
                    ]
                ],
                "snp_calls_vcf": [
                    [
                        {
                            "id": "test",
                            "single_end": false
                        },
                        "test_norm_singlesample.bcf:md5,d41d8cd98f00b204e9800998ecf8427e"
                    ]
                ],
                "versions": [
                    "versions.yml:md5,0ca81f5e441a48c6c650a07c7045ed34",
                    "versions.yml:md5,13101c9283d4a82e859574b0a981311c",
                    "versions.yml:md5,77dbd5f16ae8b59d09563a07be6faa44",
                    "versions.yml:md5,7d9ebdfc24f293b07e70dd2d18f44022",
                    "versions.yml:md5,afe349eb9156445b91cacdcfaabcf43d",
                    "versions.yml:md5,dce103ef6b2f37c6844db8191418b9e6"
                ]
            }
        ],
        "meta": {
            "nf-test": "0.8.4",
            "nextflow": "24.04.3"
        },
        "timestamp": "2024-08-13T12:20:07.024378325"
    },
    "1 sample - 1 bed, fasta, fai, [], [] - stub": {
        "content": [
            {
                "0": [
                    [
                        {
                            "id": "test",
                            "single_end": false
                        },
                        "test_norm_singlesample.bcf:md5,d41d8cd98f00b204e9800998ecf8427e"
                    ]
                ],
                "1": [
                    [
                        {
                            "id": "genome.bed",
                            "contains_affected": false
                        },
                        "genome.bed_norm_multisample.vcf.gz:md5,68b329da9893e34099c7d8ad5cb9c940"
                    ]
                ],
                "2": [
                    [
                        {
                            "id": "genome.bed",
                            "contains_affected": false
                        },
                        "genome.bed_norm_multisample.vcf.gz.csi:md5,d41d8cd98f00b204e9800998ecf8427e"
                    ]
                ],
                "3": [
                    "versions.yml:md5,0ca81f5e441a48c6c650a07c7045ed34",
                    "versions.yml:md5,13101c9283d4a82e859574b0a981311c",
                    "versions.yml:md5,77dbd5f16ae8b59d09563a07be6faa44",
                    "versions.yml:md5,7d9ebdfc24f293b07e70dd2d18f44022",
                    "versions.yml:md5,afe349eb9156445b91cacdcfaabcf43d",
                    "versions.yml:md5,dce103ef6b2f37c6844db8191418b9e6"
                ],
                "combined_bcf": [
                    [
                        {
                            "id": "genome.bed",
                            "contains_affected": false
                        },
                        "genome.bed_norm_multisample.vcf.gz:md5,68b329da9893e34099c7d8ad5cb9c940"
                    ]
                ],
                "combined_csi": [
                    [
                        {
                            "id": "genome.bed",
                            "contains_affected": false
                        },
                        "genome.bed_norm_multisample.vcf.gz.csi:md5,d41d8cd98f00b204e9800998ecf8427e"
                    ]
                ],
                "snp_calls_vcf": [
                    [
                        {
                            "id": "test",
                            "single_end": false
                        },
                        "test_norm_singlesample.bcf:md5,d41d8cd98f00b204e9800998ecf8427e"
                    ]
                ],
                "versions": [
                    "versions.yml:md5,0ca81f5e441a48c6c650a07c7045ed34",
                    "versions.yml:md5,13101c9283d4a82e859574b0a981311c",
                    "versions.yml:md5,77dbd5f16ae8b59d09563a07be6faa44",
                    "versions.yml:md5,7d9ebdfc24f293b07e70dd2d18f44022",
                    "versions.yml:md5,afe349eb9156445b91cacdcfaabcf43d",
                    "versions.yml:md5,dce103ef6b2f37c6844db8191418b9e6"
                ]
            }
        ],
        "meta": {
            "nf-test": "0.8.4",
            "nextflow": "24.04.3"
        },
        "timestamp": "2024-08-13T12:20:16.739088461"
    }
}
