# Supplementary material for: A national long-read sequencing study on chromosomal rearrangements uncovers hidden complexities
Source: Genome Res. 2024 Nov;34(11):1774–84. doi: 10.1101/gr.279510.124 (PMC11610602; doi:10.1101/gr.279510.124)
Supplement: Supplement 1 [file Supplemental_Code.zip › nallo-dev/subworkflows/local/short_variant_calling/tests/main.nf.test]

nextflow_workflow {

    name "Test Workflow SHORT_VARIANT_CALLING"
    script "../main.nf"
    config "./nextflow.config"
    workflow "SHORT_VARIANT_CALLING"

    test("1 sample - no bed, fasta, fai, [], []") {

        when {
            workflow {
                """
                input[0] = Channel.of([
                    [ id:'test', single_end:false, num_intervals:1 ], // meta map
                    file(params.modules_testdata_base_path + '/genomics/homo_sapiens/illumina/bam/test.paired_end.sorted.bam', checkIfExists: true),
                    file(params.modules_testdata_base_path + '/genomics/homo_sapiens/illumina/bam/test.paired_end.sorted.bam.bai', checkIfExists: true),
                    []
                ])
                input[1] = [
                    [ id:'genome'],
                    file(params.modules_testdata_base_path + '/genomics/homo_sapiens/genome/genome.fasta', checkIfExists: true)
                ]
                input[2] = [
                    [ id:'genome'],
                    file(params.modules_testdata_base_path + '/genomics/homo_sapiens/genome/genome.fasta.fai', checkIfExists: true)
                ]
                input[3] = [[],[]]
                input[4] = [[],[]]
                """
            }
        }

        then {
            assertAll(
                { assert workflow.success },
                { assert snapshot(workflow.out).match() }
            )
        }

    }

    test("1 sample - 1 bed, fasta, fai, [], []") {

        when {
            workflow {
                """
                input[0] = Channel.of([
                    [ id:'test', single_end:false, num_intervals:1 ], // meta map
                    file(params.modules_testdata_base_path + '/genomics/homo_sapiens/illumina/bam/test.paired_end.sorted.bam', checkIfExists: true),
                    file(params.modules_testdata_base_path + '/genomics/homo_sapiens/illumina/bam/test.paired_end.sorted.bam.bai', checkIfExists: true),
                    file(params.modules_testdata_base_path + '/genomics/homo_sapiens/genome/genome.bed', checkIfExists: true)
                ])
                input[1] = [
                    [ id:'genome'],
                    file(params.modules_testdata_base_path + '/genomics/homo_sapiens/genome/genome.fasta', checkIfExists: true)
                ]
                input[2] = [
                    [ id:'genome'],
                    file(params.modules_testdata_base_path + '/genomics/homo_sapiens/genome/genome.fasta.fai', checkIfExists: true)
                ]
                input[3] = [[],[]]
                input[4] = [[],[]]
                """
            }
        }

        then {
            assertAll(
                { assert workflow.success },
                { assert snapshot(workflow.out).match()
                }
            )
        }

    }

    test("1 sample - 1 bed, fasta, fai, bed, []") {

        when {
            workflow {
                """
                input[0] = Channel.of([
                    [ id:'test', single_end:false, num_intervals:1 ], // meta map
                    file(params.modules_testdata_base_path + '/genomics/homo_sapiens/illumina/bam/test.paired_end.sorted.bam', checkIfExists: true),
                    file(params.modules_testdata_base_path + '/genomics/homo_sapiens/illumina/bam/test.paired_end.sorted.bam.bai', checkIfExists: true),
                    file(params.modules_testdata_base_path + '/genomics/homo_sapiens/genome/genome.bed', checkIfExists: true)
                ])
                input[1] = [
                    [ id:'genome'],
                    file(params.modules_testdata_base_path + '/genomics/homo_sapiens/genome/genome.fasta', checkIfExists: true)
                ]
                input[2] = [
                    [ id:'genome'],
                    file(params.modules_testdata_base_path + '/genomics/homo_sapiens/genome/genome.fasta.fai', checkIfExists: true)
                ]
                input[3] = [
                    [ id:'bed'],
                    file(params.modules_testdata_base_path + '/genomics/homo_sapiens/genome/genome.bed', checkIfExists: true)
                ]
                input[4] = [[],[]]
                """
            }
        }

        then {
            assertAll(
                { assert workflow.success },
                { assert snapshot(workflow.out).match()
                }
            )
        }

    }

    test("1 sample - 2 bed, fasta, fai, bed, []") {

        when {
            workflow {
                """
                input[0] = Channel.of(
                    [
                        [ id:'test', single_end:false, num_intervals:2 ], // meta map
                        file(params.modules_testdata_base_path + '/genomics/homo_sapiens/illumina/bam/test.paired_end.sorted.bam', checkIfExists: true),
                        file(params.modules_testdata_base_path + '/genomics/homo_sapiens/illumina/bam/test.paired_end.sorted.bam.bai', checkIfExists: true),
                        file(params.modules_testdata_base_path + '/genomics/homo_sapiens/genome/genome.bed', checkIfExists: true)
                    ],
                    [
                        [ id:'test', single_end:false, num_intervals:2 ], // meta map
                        file(params.modules_testdata_base_path + '/genomics/homo_sapiens/illumina/bam/test.paired_end.sorted.bam', checkIfExists: true),
                        file(params.modules_testdata_base_path + '/genomics/homo_sapiens/illumina/bam/test.paired_end.sorted.bam.bai', checkIfExists: true),
                        file(params.modules_testdata_base_path + '/genomics/homo_sapiens/genome/genome.multi_intervals.bed', checkIfExists: true)
                    ]
                )
                input[1] = [
                    [ id:'genome'],
                    file(params.modules_testdata_base_path + '/genomics/homo_sapiens/genome/genome.fasta', checkIfExists: true)
                ]
                input[2] = [
                    [ id:'genome'],
                    file(params.modules_testdata_base_path + '/genomics/homo_sapiens/genome/genome.fasta.fai', checkIfExists: true)
                ]
                input[3] = [
                    [ id:'bed'],
                    file(params.modules_testdata_base_path + '/genomics/homo_sapiens/genome/genome.bed', checkIfExists: true)
                ]
                input[4] = [[],[]]
                """
            }
        }

        then {
            assertAll(
                { assert workflow.success },
                { assert snapshot(workflow.out).match()
                }
            )
        }

    }

    test("2 samples - 2 bed, fasta, fai, bed, []") {

        when {
            workflow {
                """
                input[0] = Channel.of(
                    [
                        [ id:'test', single_end:false, num_intervals:2 ], // meta map
                        file(params.modules_testdata_base_path + '/genomics/homo_sapiens/illumina/bam/test.paired_end.sorted.bam', checkIfExists: true),
                        file(params.modules_testdata_base_path + '/genomics/homo_sapiens/illumina/bam/test.paired_end.sorted.bam.bai', checkIfExists: true),
                        file(params.modules_testdata_base_path + '/genomics/homo_sapiens/genome/genome.bed', checkIfExists: true)
                    ],
                    [
                        [ id:'test', single_end:false, num_intervals:2 ], // meta map
                        file(params.modules_testdata_base_path + '/genomics/homo_sapiens/illumina/bam/test.paired_end.sorted.bam', checkIfExists: true),
                        file(params.modules_testdata_base_path + '/genomics/homo_sapiens/illumina/bam/test.paired_end.sorted.bam.bai', checkIfExists: true),
                        file(params.modules_testdata_base_path + '/genomics/homo_sapiens/genome/genome.multi_intervals.bed', checkIfExists: true)
                    ],
                    [
                        [ id:'test2', single_end:false, num_intervals:2 ], // meta map
                        file(params.modules_testdata_base_path + '/genomics/homo_sapiens/illumina/bam/test.paired_end.sorted.bam', checkIfExists: true),
                        file(params.modules_testdata_base_path + '/genomics/homo_sapiens/illumina/bam/test.paired_end.sorted.bam.bai', checkIfExists: true),
                        file(params.modules_testdata_base_path + '/genomics/homo_sapiens/genome/genome.bed', checkIfExists: true)
                    ],
                    [
                        [ id:'test2', single_end:false, num_intervals:2 ], // meta map
                        file(params.modules_testdata_base_path + '/genomics/homo_sapiens/illumina/bam/test.paired_end.sorted.bam', checkIfExists: true),
                        file(params.modules_testdata_base_path + '/genomics/homo_sapiens/illumina/bam/test.paired_end.sorted.bam.bai', checkIfExists: true),
                        file(params.modules_testdata_base_path + '/genomics/homo_sapiens/genome/genome.multi_intervals.bed', checkIfExists: true)
                    ]
                )
                input[1] = [
                    [ id:'genome'],
                    file(params.modules_testdata_base_path + '/genomics/homo_sapiens/genome/genome.fasta', checkIfExists: true)
                ]
                input[2] = [
                    [ id:'genome'],
                    file(params.modules_testdata_base_path + '/genomics/homo_sapiens/genome/genome.fasta.fai', checkIfExists: true)
                ]
                input[3] = [
                    [ id:'bed'],
                    file(params.modules_testdata_base_path + '/genomics/homo_sapiens/genome/genome.bed', checkIfExists: true)
                ]
                input[4] = [[],[]]
                """
            }
        }

        then {
            assertAll(
                { assert workflow.success },
                { assert snapshot(workflow.out).match()
                }
            )
        }

    }

    test("2 samples - 2 bed, fasta, fai, bed, par_bed") {

        when {
            workflow {
                """
                input[0] = Channel.of(
                    [
                        [ id:'test', single_end:false, num_intervals:2 ], // meta map
                        file(params.modules_testdata_base_path + '/genomics/homo_sapiens/illumina/bam/test.paired_end.sorted.bam', checkIfExists: true),
                        file(params.modules_testdata_base_path + '/genomics/homo_sapiens/illumina/bam/test.paired_end.sorted.bam.bai', checkIfExists: true),
                        file(params.modules_testdata_base_path + '/genomics/homo_sapiens/genome/genome.bed', checkIfExists: true)
                    ],
                    [
                        [ id:'test', single_end:false, num_intervals:2 ], // meta map
                        file(params.modules_testdata_base_path + '/genomics/homo_sapiens/illumina/bam/test.paired_end.sorted.bam', checkIfExists: true),
                        file(params.modules_testdata_base_path + '/genomics/homo_sapiens/illumina/bam/test.paired_end.sorted.bam.bai', checkIfExists: true),
                        file(params.modules_testdata_base_path + '/genomics/homo_sapiens/genome/genome.multi_intervals.bed', checkIfExists: true)
                    ],
                    [
                        [ id:'test2', single_end:false, num_intervals:2 ], // meta map
                        file(params.modules_testdata_base_path + '/genomics/homo_sapiens/illumina/bam/test.paired_end.sorted.bam', checkIfExists: true),
                        file(params.modules_testdata_base_path + '/genomics/homo_sapiens/illumina/bam/test.paired_end.sorted.bam.bai', checkIfExists: true),
                        file(params.modules_testdata_base_path + '/genomics/homo_sapiens/genome/genome.bed', checkIfExists: true)
                    ],
                    [
                        [ id:'test2', single_end:false, num_intervals:2 ], // meta map
                        file(params.modules_testdata_base_path + '/genomics/homo_sapiens/illumina/bam/test.paired_end.sorted.bam', checkIfExists: true),
                        file(params.modules_testdata_base_path + '/genomics/homo_sapiens/illumina/bam/test.paired_end.sorted.bam.bai', checkIfExists: true),
                        file(params.modules_testdata_base_path + '/genomics/homo_sapiens/genome/genome.multi_intervals.bed', checkIfExists: true)
                    ]
                )
                input[1] = [
                    [ id:'genome'],
                    file(params.modules_testdata_base_path + '/genomics/homo_sapiens/genome/genome.fasta', checkIfExists: true)
                ]
                input[2] = [
                    [ id:'genome'],
                    file(params.modules_testdata_base_path + '/genomics/homo_sapiens/genome/genome.fasta.fai', checkIfExists: true)
                ]
                input[3] = [
                    [ id:'bed'],
                    file(params.modules_testdata_base_path + '/genomics/homo_sapiens/genome/genome.bed', checkIfExists: true)
                ]
                input[4] = [
                    [ id:'par_bed'],
                    file(params.modules_testdata_base_path + '/genomics/homo_sapiens/genome/genome.blacklist_intervals.bed', checkIfExists: true)
                ]
                """
            }
        }

        then {
            assertAll(
                { assert workflow.success },
                { assert snapshot(workflow.out).match()
                }
            )
        }
    }

    test("1 sample - no bed, fasta, fai, [], [] - stub") {

        options "-stub"

        when {
            workflow {
                """
                input[0] = Channel.of([
                    [ id:'test', single_end:false, num_intervals:1 ], // meta map
                    file(params.modules_testdata_base_path + '/genomics/homo_sapiens/illumina/bam/test.paired_end.sorted.bam', checkIfExists: true),
                    file(params.modules_testdata_base_path + '/genomics/homo_sapiens/illumina/bam/test.paired_end.sorted.bam.bai', checkIfExists: true),
                    []
                ])
                input[1] = [
                    [ id:'genome'],
                    file(params.modules_testdata_base_path + '/genomics/homo_sapiens/genome/genome.fasta', checkIfExists: true)
                ]
                input[2] = [
                    [ id:'genome'],
                    file(params.modules_testdata_base_path + '/genomics/homo_sapiens/genome/genome.fasta.fai', checkIfExists: true)
                ]
                input[3] = [[],[]]
                input[4] = [[],[]]
                """
            }
        }

        then {
            assertAll(
                { assert workflow.success },
                { assert snapshot(workflow.out).match()
                }
            )
        }

    }

    test("1 sample - 1 bed, fasta, fai, [], [] - stub") {

        options "-stub"

        when {
            workflow {
                """
                input[0] = Channel.of([
                    [ id:'test', single_end:false, num_intervals:1 ], // meta map
                    file(params.modules_testdata_base_path + '/genomics/homo_sapiens/illumina/bam/test.paired_end.sorted.bam', checkIfExists: true),
                    file(params.modules_testdata_base_path + '/genomics/homo_sapiens/illumina/bam/test.paired_end.sorted.bam.bai', checkIfExists: true),
                    file(params.modules_testdata_base_path + '/genomics/homo_sapiens/genome/genome.bed', checkIfExists: true)
                ])
                input[1] = [
                    [ id:'genome'],
                    file(params.modules_testdata_base_path + '/genomics/homo_sapiens/genome/genome.fasta', checkIfExists: true)
                ]
                input[2] = [
                    [ id:'genome'],
                    file(params.modules_testdata_base_path + '/genomics/homo_sapiens/genome/genome.fasta.fai', checkIfExists: true)
                ]
                input[3] = [[],[]]
                input[4] = [[],[]]
                """
            }
        }

        then {
            assertAll(
                { assert workflow.success },
                { assert snapshot(workflow.out).match()
                }
            )
        }

    }

    test("1 sample - 1 bed, fasta, fai, bed, [] - stub") {

        options "-stub"

        when {
            workflow {
                """
                input[0] = Channel.of([
                    [ id:'test', single_end:false, num_intervals:1 ], // meta map
                    file(params.modules_testdata_base_path + '/genomics/homo_sapiens/illumina/bam/test.paired_end.sorted.bam', checkIfExists: true),
                    file(params.modules_testdata_base_path + '/genomics/homo_sapiens/illumina/bam/test.paired_end.sorted.bam.bai', checkIfExists: true),
                    file(params.modules_testdata_base_path + '/genomics/homo_sapiens/genome/genome.bed', checkIfExists: true)
                ])
                input[1] = [
                    [ id:'genome'],
                    file(params.modules_testdata_base_path + '/genomics/homo_sapiens/genome/genome.fasta', checkIfExists: true)
                ]
                input[2] = [
                    [ id:'genome'],
                    file(params.modules_testdata_base_path + '/genomics/homo_sapiens/genome/genome.fasta.fai', checkIfExists: true)
                ]
                input[3] = [
                    [ id:'bed'],
                    file(params.modules_testdata_base_path + '/genomics/homo_sapiens/genome/genome.bed', checkIfExists: true)
                ]
                input[4] = [[],[]]
                """
            }
        }

        then {
            assertAll(
                { assert workflow.success },
                { assert snapshot(workflow.out).match()
                }
            )
        }

    }

    test("1 sample - 2 bed, fasta, fai, bed, [] - stub") {

        options "-stub"

        when {
            workflow {
                """
                input[0] = Channel.of(
                    [
                        [ id:'test', single_end:false, num_intervals:2 ], // meta map
                        file(params.modules_testdata_base_path + '/genomics/homo_sapiens/illumina/bam/test.paired_end.sorted.bam', checkIfExists: true),
                        file(params.modules_testdata_base_path + '/genomics/homo_sapiens/illumina/bam/test.paired_end.sorted.bam.bai', checkIfExists: true),
                        file(params.modules_testdata_base_path + '/genomics/homo_sapiens/genome/genome.bed', checkIfExists: true)
                    ],
                    [
                        [ id:'test', single_end:false, num_intervals:2 ], // meta map
                        file(params.modules_testdata_base_path + '/genomics/homo_sapiens/illumina/bam/test.paired_end.sorted.bam', checkIfExists: true),
                        file(params.modules_testdata_base_path + '/genomics/homo_sapiens/illumina/bam/test.paired_end.sorted.bam.bai', checkIfExists: true),
                        file(params.modules_testdata_base_path + '/genomics/homo_sapiens/genome/genome.multi_intervals.bed', checkIfExists: true)
                    ]
                )
                input[1] = [
                    [ id:'genome'],
                    file(params.modules_testdata_base_path + '/genomics/homo_sapiens/genome/genome.fasta', checkIfExists: true)
                ]
                input[2] = [
                    [ id:'genome'],
                    file(params.modules_testdata_base_path + '/genomics/homo_sapiens/genome/genome.fasta.fai', checkIfExists: true)
                ]
                input[3] = [
                    [ id:'bed'],
                    file(params.modules_testdata_base_path + '/genomics/homo_sapiens/genome/genome.bed', checkIfExists: true)
                ]
                input[4] = [[],[]]
                """
            }
        }

        then {
            assertAll(
                { assert workflow.success },
                { assert snapshot(workflow.out).match()
                }
            )
        }

    }

    test("2 samples - 2 bed, fasta, fai, bed, [] - stub") {

        options "-stub"

        when {
            workflow {
                """
                input[0] = Channel.of(
                    [
                        [ id:'test', single_end:false, num_intervals:2 ], // meta map
                        file(params.modules_testdata_base_path + '/genomics/homo_sapiens/illumina/bam/test.paired_end.sorted.bam', checkIfExists: true),
                        file(params.modules_testdata_base_path + '/genomics/homo_sapiens/illumina/bam/test.paired_end.sorted.bam.bai', checkIfExists: true),
                        file(params.modules_testdata_base_path + '/genomics/homo_sapiens/genome/genome.bed', checkIfExists: true)
                    ],
                    [
                        [ id:'test', single_end:false, num_intervals:2 ], // meta map
                        file(params.modules_testdata_base_path + '/genomics/homo_sapiens/illumina/bam/test.paired_end.sorted.bam', checkIfExists: true),
                        file(params.modules_testdata_base_path + '/genomics/homo_sapiens/illumina/bam/test.paired_end.sorted.bam.bai', checkIfExists: true),
                        file(params.modules_testdata_base_path + '/genomics/homo_sapiens/genome/genome.multi_intervals.bed', checkIfExists: true)
                    ],
                    [
                        [ id:'test2', single_end:false, num_intervals:2 ], // meta map
                        file(params.modules_testdata_base_path + '/genomics/homo_sapiens/illumina/bam/test.paired_end.sorted.bam', checkIfExists: true),
                        file(params.modules_testdata_base_path + '/genomics/homo_sapiens/illumina/bam/test.paired_end.sorted.bam.bai', checkIfExists: true),
                        file(params.modules_testdata_base_path + '/genomics/homo_sapiens/genome/genome.bed', checkIfExists: true)
                    ],
                    [
                        [ id:'test2', single_end:false, num_intervals:2 ], // meta map
                        file(params.modules_testdata_base_path + '/genomics/homo_sapiens/illumina/bam/test.paired_end.sorted.bam', checkIfExists: true),
                        file(params.modules_testdata_base_path + '/genomics/homo_sapiens/illumina/bam/test.paired_end.sorted.bam.bai', checkIfExists: true),
                        file(params.modules_testdata_base_path + '/genomics/homo_sapiens/genome/genome.multi_intervals.bed', checkIfExists: true)
                    ]
                )
                input[1] = [
                    [ id:'genome'],
                    file(params.modules_testdata_base_path + '/genomics/homo_sapiens/genome/genome.fasta', checkIfExists: true)
                ]
                input[2] = [
                    [ id:'genome'],
                    file(params.modules_testdata_base_path + '/genomics/homo_sapiens/genome/genome.fasta.fai', checkIfExists: true)
                ]
                input[3] = [
                    [ id:'bed'],
                    file(params.modules_testdata_base_path + '/genomics/homo_sapiens/genome/genome.bed', checkIfExists: true)
                ]
                input[4] = [[],[]]
                """
            }
        }

        then {
            assertAll(
                { assert workflow.success },
                { assert snapshot(workflow.out).match()
                }
            )
        }

    }

    test("2 samples - 2 bed, fasta, fai, bed, par_bed - stub") {

        options "-stub"

        when {
            workflow {
                """
                input[0] = Channel.of(
                    [
                        [ id:'test', single_end:false, num_intervals:2 ], // meta map
                        file(params.modules_testdata_base_path + '/genomics/homo_sapiens/illumina/bam/test.paired_end.sorted.bam', checkIfExists: true),
                        file(params.modules_testdata_base_path + '/genomics/homo_sapiens/illumina/bam/test.paired_end.sorted.bam.bai', checkIfExists: true),
                        file(params.modules_testdata_base_path + '/genomics/homo_sapiens/genome/genome.bed', checkIfExists: true)
                    ],
                    [
                        [ id:'test', single_end:false, num_intervals:2 ], // meta map
                        file(params.modules_testdata_base_path + '/genomics/homo_sapiens/illumina/bam/test.paired_end.sorted.bam', checkIfExists: true),
                        file(params.modules_testdata_base_path + '/genomics/homo_sapiens/illumina/bam/test.paired_end.sorted.bam.bai', checkIfExists: true),
                        file(params.modules_testdata_base_path + '/genomics/homo_sapiens/genome/genome.multi_intervals.bed', checkIfExists: true)
                    ],
                    [
                        [ id:'test2', single_end:false, num_intervals:2 ], // meta map
                        file(params.modules_testdata_base_path + '/genomics/homo_sapiens/illumina/bam/test.paired_end.sorted.bam', checkIfExists: true),
                        file(params.modules_testdata_base_path + '/genomics/homo_sapiens/illumina/bam/test.paired_end.sorted.bam.bai', checkIfExists: true),
                        file(params.modules_testdata_base_path + '/genomics/homo_sapiens/genome/genome.bed', checkIfExists: true)
                    ],
                    [
                        [ id:'test2', single_end:false, num_intervals:2 ], // meta map
                        file(params.modules_testdata_base_path + '/genomics/homo_sapiens/illumina/bam/test.paired_end.sorted.bam', checkIfExists: true),
                        file(params.modules_testdata_base_path + '/genomics/homo_sapiens/illumina/bam/test.paired_end.sorted.bam.bai', checkIfExists: true),
                        file(params.modules_testdata_base_path + '/genomics/homo_sapiens/genome/genome.multi_intervals.bed', checkIfExists: true)
                    ]
                )
                input[1] = [
                    [ id:'genome'],
                    file(params.modules_testdata_base_path + '/genomics/homo_sapiens/genome/genome.fasta', checkIfExists: true)
                ]
                input[2] = [
                    [ id:'genome'],
                    file(params.modules_testdata_base_path + '/genomics/homo_sapiens/genome/genome.fasta.fai', checkIfExists: true)
                ]
                input[3] = [
                    [ id:'bed'],
                    file(params.modules_testdata_base_path + '/genomics/homo_sapiens/genome/genome.bed', checkIfExists: true)
                ]
                input[4] = [
                    [ id:'par_bed'],
                    file(params.modules_testdata_base_path + '/genomics/homo_sapiens/genome/genome.blacklist_intervals.bed', checkIfExists: true)
                ]
                """
            }
        }

        then {
            assertAll(
                { assert workflow.success },
                { assert snapshot(workflow.out).match()
                }
            )
        }

    }

}
