# Supplementary material for: A national long-read sequencing study on chromosomal rearrangements uncovers hidden complexities
Source: Genome Res. 2024 Nov;34(11):1774–84. doi: 10.1101/gr.279510.124 (PMC11610602; doi:10.1101/gr.279510.124)
Supplement: Supplement 1 [file Supplemental_Code.zip › nallo-dev/subworkflows/nf-core/utils_nfcore_pipeline/tests/main.function.nf.test]

nextflow_function {

    name "Test Functions"
    script "../main.nf"
    config "subworkflows/nf-core/utils_nfcore_pipeline/tests/nextflow.config"
    tag "subworkflows"
    tag "subworkflows_nfcore"
    tag "utils_nfcore_pipeline"
    tag "subworkflows/utils_nfcore_pipeline"

    test("Test Function checkConfigProvided") {

        function "checkConfigProvided"

        then {
            assertAll(
                { assert function.success },
                { assert snapshot(function.result).match() }
            )
        }
    }

    test("Test Function checkProfileProvided") {

        function "checkProfileProvided"

        when {
            function {
                """
                input[0] = []
                """
            }
        }

        then {
            assertAll(
                { assert function.success },
                { assert snapshot(function.result).match() }
            )
        }
    }

    test("Test Function workflowCitation") {

        function "workflowCitation"

        then {
            assertAll(
                { assert function.success },
                { assert snapshot(function.result).match() }
            )
        }
    }

    test("Test Function nfCoreLogo") {

        function "nfCoreLogo"

        when {
            function {
                """
                input[0] = false
                """
            }
        }

        then {
            assertAll(
                { assert function.success },
                { assert snapshot(function.result).match() }
            )
        }
    }

    test("Test Function dashedLine") {

        function "dashedLine"

        when {
            function {
                """
                input[0] = false
                """
            }
        }

        then {
            assertAll(
                { assert function.success },
                { assert snapshot(function.result).match() }
            )
        }
    }

    test("Test Function without logColours") {

        function "logColours"

        when {
            function {
                """
                input[0] = true
                """
            }
        }

        then {
            assertAll(
                { assert function.success },
                { assert snapshot(function.result).match() }
            )
        }
    }

    test("Test Function with logColours") {
        function "logColours"

        when {
            function {
                """
                input[0] = false
                """
            }
        }

        then {
            assertAll(
                { assert function.success },
                { assert snapshot(function.result).match() }
            )
        }
    }
}
