# Supplementary material for: A national long-read sequencing study on chromosomal rearrangements uncovers hidden complexities
Source: Genome Res. 2024 Nov;34(11):1774–84. doi: 10.1101/gr.279510.124 (PMC11610602; doi:10.1101/gr.279510.124)
Supplement: Supplement 1 [file Supplemental_Code.zip › nallo-dev/subworkflows/nf-core/utils_nfcore_pipeline/tests/main.workflow.nf.test.snap]

{
    "Should run without failures": {
        "content": [
            {
                "0": [
                    true
                ],
                "valid_config": [
                    true
                ]
            }
        ],
        "meta": {
            "nf-test": "0.8.4",
            "nextflow": "23.10.1"
        },
        "timestamp": "2024-02-28T12:03:25.726491"
    }
}
