# Supplementary material for: A national long-read sequencing study on chromosomal rearrangements uncovers hidden complexities
Source: Genome Res. 2024 Nov;34(11):1774–84. doi: 10.1101/gr.279510.124 (PMC11610602; doi:10.1101/gr.279510.124)
Supplement: Supplement 1 [file Supplemental_Code.zip › nallo-dev/subworkflows/nf-core/utils_nfcore_pipeline/tests/main.function.nf.test.snap]

{
    "Test Function checkProfileProvided": {
        "content": null,
        "meta": {
            "nf-test": "0.8.4",
            "nextflow": "23.10.1"
        },
        "timestamp": "2024-02-28T12:03:03.360873"
    },
    "Test Function checkConfigProvided": {
        "content": [
            true
        ],
        "meta": {
            "nf-test": "0.8.4",
            "nextflow": "23.10.1"
        },
        "timestamp": "2024-02-28T12:02:59.729647"
    },
    "Test Function nfCoreLogo": {
        "content": [
            "\n\n-\u001b[2m----------------------------------------------------\u001b[0m-\n                                        \u001b[0;32m,--.\u001b[0;30m/\u001b[0;32m,-.\u001b[0m\n\u001b[0;34m        ___     __   __   __   ___     \u001b[0;32m/,-._.--~'\u001b[0m\n\u001b[0;34m  |\\ | |__  __ /  ` /  \\ |__) |__         \u001b[0;33m}  {\u001b[0m\n\u001b[0;34m  | \\| |       \\__, \\__/ |  \\ |___     \u001b[0;32m\\`-._,-`-,\u001b[0m\n                                        \u001b[0;32m`._,._,'\u001b[0m\n\u001b[0;35m  nextflow_workflow v9.9.9\u001b[0m\n-\u001b[2m----------------------------------------------------\u001b[0m-\n"
        ],
        "meta": {
            "nf-test": "0.8.4",
            "nextflow": "23.10.1"
        },
        "timestamp": "2024-02-28T12:03:10.562934"
    },
    "Test Function workflowCitation": {
        "content": [
            "If you use nextflow_workflow for your analysis please cite:\n\n* The pipeline\n  https://doi.org/10.5281/zenodo.5070524\n\n* The nf-core framework\n  https://doi.org/10.1038/s41587-020-0439-x\n\n* Software dependencies\n  https://github.com/nextflow_workflow/blob/master/CITATIONS.md"
        ],
        "meta": {
            "nf-test": "0.8.4",
            "nextflow": "23.10.1"
        },
        "timestamp": "2024-02-28T12:03:07.019761"
    },
    "Test Function without logColours": {
        "content": [
            {
                "reset": "",
                "bold": "",
                "dim": "",
                "underlined": "",
                "blink": "",
                "reverse": "",
                "hidden": "",
                "black": "",
                "red": "",
                "green": "",
                "yellow": "",
                "blue": "",
                "purple": "",
                "cyan": "",
                "white": "",
                "bblack": "",
                "bred": "",
                "bgreen": "",
                "byellow": "",
                "bblue": "",
                "bpurple": "",
                "bcyan": "",
                "bwhite": "",
                "ublack": "",
                "ured": "",
                "ugreen": "",
                "uyellow": "",
                "ublue": "",
                "upurple": "",
                "ucyan": "",
                "uwhite": "",
                "iblack": "",
                "ired": "",
                "igreen": "",
                "iyellow": "",
                "iblue": "",
                "ipurple": "",
                "icyan": "",
                "iwhite": "",
                "biblack": "",
                "bired": "",
                "bigreen": "",
                "biyellow": "",
                "biblue": "",
                "bipurple": "",
                "bicyan": "",
                "biwhite": ""
            }
        ],
        "meta": {
            "nf-test": "0.8.4",
            "nextflow": "23.10.1"
        },
        "timestamp": "2024-02-28T12:03:17.969323"
    },
    "Test Function dashedLine": {
        "content": [
            "-\u001b[2m----------------------------------------------------\u001b[0m-"
        ],
        "meta": {
            "nf-test": "0.8.4",
            "nextflow": "23.10.1"
        },
        "timestamp": "2024-02-28T12:03:14.366181"
    },
    "Test Function with logColours": {
        "content": [
            {
                "reset": "\u001b[0m",
                "bold": "\u001b[1m",
                "dim": "\u001b[2m",
                "underlined": "\u001b[4m",
                "blink": "\u001b[5m",
                "reverse": "\u001b[7m",
                "hidden": "\u001b[8m",
                "black": "\u001b[0;30m",
                "red": "\u001b[0;31m",
                "green": "\u001b[0;32m",
                "yellow": "\u001b[0;33m",
                "blue": "\u001b[0;34m",
                "purple": "\u001b[0;35m",
                "cyan": "\u001b[0;36m",
                "white": "\u001b[0;37m",
                "bblack": "\u001b[1;30m",
                "bred": "\u001b[1;31m",
                "bgreen": "\u001b[1;32m",
                "byellow": "\u001b[1;33m",
                "bblue": "\u001b[1;34m",
                "bpurple": "\u001b[1;35m",
                "bcyan": "\u001b[1;36m",
                "bwhite": "\u001b[1;37m",
                "ublack": "\u001b[4;30m",
                "ured": "\u001b[4;31m",
                "ugreen": "\u001b[4;32m",
                "uyellow": "\u001b[4;33m",
                "ublue": "\u001b[4;34m",
                "upurple": "\u001b[4;35m",
                "ucyan": "\u001b[4;36m",
                "uwhite": "\u001b[4;37m",
                "iblack": "\u001b[0;90m",
                "ired": "\u001b[0;91m",
                "igreen": "\u001b[0;92m",
                "iyellow": "\u001b[0;93m",
                "iblue": "\u001b[0;94m",
                "ipurple": "\u001b[0;95m",
                "icyan": "\u001b[0;96m",
                "iwhite": "\u001b[0;97m",
                "biblack": "\u001b[1;90m",
                "bired": "\u001b[1;91m",
                "bigreen": "\u001b[1;92m",
                "biyellow": "\u001b[1;93m",
                "biblue": "\u001b[1;94m",
                "bipurple": "\u001b[1;95m",
                "bicyan": "\u001b[1;96m",
                "biwhite": "\u001b[1;97m"
            }
        ],
        "meta": {
            "nf-test": "0.8.4",
            "nextflow": "23.10.1"
        },
        "timestamp": "2024-02-28T12:03:21.714424"
    }
}
