# Supplementary material for: A national long-read sequencing study on chromosomal rearrangements uncovers hidden complexities
Source: Genome Res. 2024 Nov;34(11):1774–84. doi: 10.1101/gr.279510.124 (PMC11610602; doi:10.1101/gr.279510.124)
Supplement: Supplement 1 [file Supplemental_Code.zip › nallo-dev/subworkflows/nf-core/utils_nfcore_pipeline/tests/nextflow.config]

manifest {
    name            = 'nextflow_workflow'
    author          = """nf-core"""
    homePage        = 'https://127.0.0.1'
    description     = """Dummy pipeline"""
    nextflowVersion  = '!>=23.04.0'
    version         = '9.9.9'
    doi             = 'https://doi.org/10.5281/zenodo.5070524'
}
