# Supplementary material for: A national long-read sequencing study on chromosomal rearrangements uncovers hidden complexities
Source: Genome Res. 2024 Nov;34(11):1774–84. doi: 10.1101/gr.279510.124 (PMC11610602; doi:10.1101/gr.279510.124)
Supplement: Supplement 1 [file Supplemental_Code.zip › nallo-dev/subworkflows/nf-core/utils_nfcore_pipeline/tests/main.workflow.nf.test]

nextflow_workflow {

    name "Test Workflow UTILS_NFCORE_PIPELINE"
    script "../main.nf"
    config "subworkflows/nf-core/utils_nfcore_pipeline/tests/nextflow.config"
    workflow "UTILS_NFCORE_PIPELINE"
    tag "subworkflows"
    tag "subworkflows_nfcore"
    tag "utils_nfcore_pipeline"
    tag "subworkflows/utils_nfcore_pipeline"

    test("Should run without failures") {

        when {
            workflow {
                """
                input[0] = []
                """
            }
        }

        then {
            assertAll(
                { assert workflow.success },
                { assert snapshot(workflow.out).match() }
            )
        }
    }
}
