# Supplementary material for: A national long-read sequencing study on chromosomal rearrangements uncovers hidden complexities
Source: Genome Res. 2024 Nov;34(11):1774–84. doi: 10.1101/gr.279510.124 (PMC11610602; doi:10.1101/gr.279510.124)
Supplement: Supplement 1 [file Supplemental_Code.zip › nallo-dev/subworkflows/nf-core/utils_nextflow_pipeline/tests/main.function.nf.test]

nextflow_function {

    name "Test Functions"
    script "subworkflows/nf-core/utils_nextflow_pipeline/main.nf"
    config "subworkflows/nf-core/utils_nextflow_pipeline/tests/nextflow.config"
    tag 'subworkflows'
    tag 'utils_nextflow_pipeline'
    tag 'subworkflows/utils_nextflow_pipeline'

    test("Test Function getWorkflowVersion") {

        function "getWorkflowVersion"

        then {
            assertAll(
                { assert function.success },
                { assert snapshot(function.result).match() }
            )
        }
    }

    test("Test Function dumpParametersToJSON") {

        function "dumpParametersToJSON"

        when {
            function {
                """
                // define inputs of the function here. Example:
                input[0] = "$outputDir"
                """.stripIndent()
            }
        }

        then {
            assertAll(
                { assert function.success }
            )
        }
    }

    test("Test Function checkCondaChannels") {

        function "checkCondaChannels"

        then {
            assertAll(
                { assert function.success },
                { assert snapshot(function.result).match() }
            )
        }
    }
}
