# Supplementary material for: A national long-read sequencing study on chromosomal rearrangements uncovers hidden complexities
Source: Genome Res. 2024 Nov;34(11):1774–84. doi: 10.1101/gr.279510.124 (PMC11610602; doi:10.1101/gr.279510.124)
Supplement: Supplement 1 [file Supplemental_Code.zip › nallo-dev/subworkflows/nf-core/utils_nextflow_pipeline/tests/tags.yml]

subworkflows/utils_nextflow_pipeline:
  - subworkflows/nf-core/utils_nextflow_pipeline/**
