# Supplementary material for: A national long-read sequencing study on chromosomal rearrangements uncovers hidden complexities
Source: Genome Res. 2024 Nov;34(11):1774–84. doi: 10.1101/gr.279510.124 (PMC11610602; doi:10.1101/gr.279510.124)
Supplement: Supplement 1 [file Supplemental_Code.zip › nallo-dev/subworkflows/nf-core/utils_nextflow_pipeline/tests/main.function.nf.test.snap]

{
    "Test Function getWorkflowVersion": {
        "content": [
            "v9.9.9"
        ],
        "meta": {
            "nf-test": "0.8.4",
            "nextflow": "23.10.1"
        },
        "timestamp": "2024-02-28T12:02:05.308243"
    },
    "Test Function checkCondaChannels": {
        "content": null,
        "meta": {
            "nf-test": "0.8.4",
            "nextflow": "23.10.1"
        },
        "timestamp": "2024-02-28T12:02:12.425833"
    }
}
