# Supplementary material for: A national long-read sequencing study on chromosomal rearrangements uncovers hidden complexities
Source: Genome Res. 2024 Nov;34(11):1774–84. doi: 10.1101/gr.279510.124 (PMC11610602; doi:10.1101/gr.279510.124)
Supplement: Supplement 1 [file Supplemental_Code.zip › nallo-dev/subworkflows/nf-core/utils_nfvalidation_plugin/tests/main.nf.test]

nextflow_workflow {

    name "Test Workflow UTILS_NFVALIDATION_PLUGIN"
    script "../main.nf"
    workflow "UTILS_NFVALIDATION_PLUGIN"
    tag "subworkflows"
    tag "subworkflows_nfcore"
    tag "plugin/nf-validation"
    tag "'plugin/nf-validation'"
    tag "utils_nfvalidation_plugin"
    tag "subworkflows/utils_nfvalidation_plugin"

    test("Should run nothing") {

        when {

            params {
                monochrome_logs = true
                test_data       = ''
            }

            workflow {
                """
                help             = false
                workflow_command = null
                pre_help_text    = null
                post_help_text   = null
                validate_params  = false
                schema_filename  = "$moduleTestDir/nextflow_schema.json"

                input[0] = help
                input[1] = workflow_command
                input[2] = pre_help_text
                input[3] = post_help_text
                input[4] = validate_params
                input[5] = schema_filename
                """
            }
        }

        then {
            assertAll(
                { assert workflow.success }
            )
        }
    }

    test("Should run help") {


        when {

            params {
                monochrome_logs = true
                test_data       = ''
            }
            workflow {
                """
                help             = true
                workflow_command = null
                pre_help_text    = null
                post_help_text   = null
                validate_params  = false
                schema_filename  = "$moduleTestDir/nextflow_schema.json"

                input[0] = help
                input[1] = workflow_command
                input[2] = pre_help_text
                input[3] = post_help_text
                input[4] = validate_params
                input[5] = schema_filename
                """
            }
        }

        then {
            assertAll(
                { assert workflow.success },
                { assert workflow.exitStatus == 0 },
                { assert workflow.stdout.any { it.contains('Input/output options') } },
                { assert workflow.stdout.any { it.contains('--outdir') } }
            )
        }
    }

    test("Should run help with command") {

        when {

            params {
                monochrome_logs = true
                test_data       = ''
            }
            workflow {
                """
                help             = true
                workflow_command = "nextflow run noorg/doesntexist"
                pre_help_text    = null
                post_help_text   = null
                validate_params  = false
                schema_filename  = "$moduleTestDir/nextflow_schema.json"

                input[0] = help
                input[1] = workflow_command
                input[2] = pre_help_text
                input[3] = post_help_text
                input[4] = validate_params
                input[5] = schema_filename
                """
            }
        }

        then {
            assertAll(
                { assert workflow.success },
                { assert workflow.exitStatus == 0 },
                { assert workflow.stdout.any { it.contains('nextflow run noorg/doesntexist') } },
                { assert workflow.stdout.any { it.contains('Input/output options') } },
                { assert workflow.stdout.any { it.contains('--outdir') } }
            )
        }
    }

    test("Should run help with extra text") {


        when {

            params {
                monochrome_logs = true
                test_data       = ''
            }
            workflow {
                """
                help             = true
                workflow_command = "nextflow run noorg/doesntexist"
                pre_help_text    = "pre-help-text"
                post_help_text   = "post-help-text"
                validate_params  = false
                schema_filename  = "$moduleTestDir/nextflow_schema.json"

                input[0] = help
                input[1] = workflow_command
                input[2] = pre_help_text
                input[3] = post_help_text
                input[4] = validate_params
                input[5] = schema_filename
                """
            }
        }

        then {
            assertAll(
                { assert workflow.success },
                { assert workflow.exitStatus == 0 },
                { assert workflow.stdout.any { it.contains('pre-help-text') } },
                { assert workflow.stdout.any { it.contains('nextflow run noorg/doesntexist') } },
                { assert workflow.stdout.any { it.contains('Input/output options') } },
                { assert workflow.stdout.any { it.contains('--outdir') } },
                { assert workflow.stdout.any { it.contains('post-help-text') } }
            )
        }
    }

    test("Should validate params") {

        when {

            params {
                monochrome_logs = true
                test_data       = ''
                outdir          = 1
            }
            workflow {
                """
                help             = false
                workflow_command = null
                pre_help_text    = null
                post_help_text   = null
                validate_params  = true
                schema_filename  = "$moduleTestDir/nextflow_schema.json"

                input[0] = help
                input[1] = workflow_command
                input[2] = pre_help_text
                input[3] = post_help_text
                input[4] = validate_params
                input[5] = schema_filename
                """
            }
        }

        then {
            assertAll(
                { assert workflow.failed },
                { assert workflow.stdout.any { it.contains('ERROR ~ ERROR: Validation of pipeline parameters failed!') } }
            )
        }
    }
}
