# Supplementary material for: A national long-read sequencing study on chromosomal rearrangements uncovers hidden complexities
Source: Genome Res. 2024 Nov;34(11):1774–84. doi: 10.1101/gr.279510.124 (PMC11610602; doi:10.1101/gr.279510.124)
Supplement: Supplement 1 [file Supplemental_Code.zip › nallo-dev/modules/local/echtvar/encode/Dockerfile]

# syntax=docker/dockerfile:1
FROM ubuntu:22.04

USER root

RUN apt-get update && apt-get install -y procps sed && rm -rf /var/lib/apt/lists/*
# install app
COPY echtvar /usr/bin/echtvar

# final configuration
ENV FLASK_APP=echtvar
