# Supplementary material for: A national long-read sequencing study on chromosomal rearrangements uncovers hidden complexities
Source: Genome Res. 2024 Nov;34(11):1774–84. doi: 10.1101/gr.279510.124 (PMC11610602; doi:10.1101/gr.279510.124)
Supplement: Supplement 1 [file Supplemental_Code.zip › nallo-dev/modules/local/echtvar/encode/README.md]

This docker was created with the following commands:

```bash
wget https://github.com/brentp/echtvar/releases/download/v0.2.0/echtvar
chmod +x echtvar
docker build . -t fellen31/echtvar:0.2.0
docker push fellen31/echtvar:0.2.0
```
