# Supplementary material for: A national long-read sequencing study on chromosomal rearrangements uncovers hidden complexities
Source: Genome Res. 2024 Nov;34(11):1774–84. doi: 10.1101/gr.279510.124 (PMC11610602; doi:10.1101/gr.279510.124)
Supplement: Supplement 1 [file Supplemental_Code.zip › nallo-dev/modules/local/echtvar/anno/main.nf]

process ECHTVAR_ANNO {
    tag "$meta.id"
    label 'process_single'

    container "docker.io/fellen31/echtvar:0.2.0"

    input:
    tuple val(meta),  path(vcf)
    path(databases)

    output:
    tuple val(meta), path("*.bcf.gz"), emit: bcf
    path "versions.yml"              , emit: versions

    when:
    task.ext.when == null || task.ext.when

    script:
    def args    = task.ext.args ?: ''
    prefix      = task.ext.prefix ?: "${meta.id}"

    modifiedList = []
    for (element in databases) {
        modifiedList.add("-e")
        modifiedList.add(element)
    }
    """
    echtvar anno ${modifiedList.join(" ")} ${vcf} ${prefix}.bcf.gz

    cat <<-END_VERSIONS > versions.yml
    "${task.process}":
        echtvar: \$(echo \$(echtvar -V) | sed 's/echtvar //' )
    END_VERSIONS
    """

    stub:
    prefix = task.ext.prefix ?: "${meta.id}"

    """
    touch ${prefix}.bcf.gz

    cat <<-END_VERSIONS > versions.yml
    "${task.process}":
        echtvar: \$(echo \$(echtvar -V) | sed 's/echtvar //' )
    END_VERSIONS
    """
}
